# Supplementary material for: Whole transcriptome sequencing analyses of islets reveal ncRNA regulatory networks underlying impaired insulin secretion and increased β-cell mass in high fat diet-induced diabetes mellitus
Source: PLoS One. 2024 Apr 1;19(4):e0300965. doi: 10.1371/journal.pone.0300965 (PMC10984535; doi:10.1371/journal.pone.0300965)
Supplement: S1 Table — (CSV) [file pone.0300965.s003.csv]

Transcript id	Gene id	Gene name	Gene description	FC(HFD/CD)	Log2FC(HFD/CD)	Pvalue	Significant
MSTRG.6915.8	ENSMUSG00000034126	Pomt2	protein-O-mannosyltransferase 2 [Source:MGI Symbol;Acc:MGI:2444430]	0.158420058	-2.65817308	0.000369688	yes
ENSMUST00000031913	ENSMUSG00000054106	Try4	trypsin 4 [Source:MGI Symbol;Acc:MGI:102757]	0.15500134	-2.689647406	0.005543051	yes
ENSMUST00000106769	ENSMUSG00000045576	St7l	suppression of tumorigenicity 7-like [Source:MGI Symbol;Acc:MGI:2386964]	0.005786134	-7.433184569	7.79E-07	yes
ENSMUST00000022192	ENSMUSG00000021684	Pde8b	phosphodiesterase 8B [Source:MGI Symbol;Acc:MGI:2443999]	54.48249017	5.767720739	0.044832189	yes
ENSMUST00000146287	ENSMUSG00000019843	Fyn	Fyn proto-oncogene [Source:MGI Symbol;Acc:MGI:95602]	0.006266856	-7.318042389	0.003219657	yes
ENSMUST00000172198	ENSMUSG00000024563	Smad2	SMAD family member 2 [Source:MGI Symbol;Acc:MGI:108051]	0.009309401	-6.74709599	0.00082641	yes
ENSMUST00000117338	ENSMUSG00000040811	Eml2	echinoderm microtubule associated protein like 2 [Source:MGI Symbol;Acc:MGI:1919455]	0.432061964	-1.210689863	0.005486284	yes
ENSMUST00000073012	ENSMUSG00000027750	Postn	periostin, osteoblast specific factor [Source:MGI Symbol;Acc:MGI:1926321]	0.252725941	-1.984354341	0.003818619	yes
ENSMUST00000195988	ENSMUSG00000028184	Adgrl2	adhesion G protein-coupled receptor L2 [Source:MGI Symbol;Acc:MGI:2139714]	92.47681837	6.531019858	0.014294235	yes
ENSMUST00000178229	ENSMUSG00000094164	Ighv2-3	immunoglobulin heavy variable 2-3 [Source:MGI Symbol;Acc:MGI:4439872]	0.195434153	-2.355245489	0.032128528	yes
ENSMUST00000043141	ENSMUSG00000059854	Hydin	HYDIN, axonemal central pair apparatus protein [Source:MGI Symbol;Acc:MGI:2389007]	0.485960212	-1.041089896	0.008132506	yes
ENSMUST00000027243	ENSMUSG00000026073	Il1r2	interleukin 1 receptor, type II [Source:MGI Symbol;Acc:MGI:96546]	2.200014363	1.137512942	0.002996204	yes
ENSMUST00000095360	ENSMUSG00000020053	Igf1	insulin-like growth factor 1 [Source:MGI Symbol;Acc:MGI:96432]	0.466310997	-1.100635643	0.015621146	yes
ENSMUST00000031850	ENSMUSG00000029826	Zc3hav1	zinc finger CCCH type, antiviral 1 [Source:MGI Symbol;Acc:MGI:1926031]	0.001085932	-9.846850771	4.36E-13	yes
ENSMUST00000126794	ENSMUSG00000030432	Rpl28	ribosomal protein L28 [Source:MGI Symbol;Acc:MGI:101839]	0.478201297	-1.064310051	1.80E-05	yes
ENSMUST00000164727	ENSMUSG00000039109	F13a1	coagulation factor XIII, A1 subunit [Source:MGI Symbol;Acc:MGI:1921395]	7.662230711	2.937764466	0.007634017	yes
ENSMUST00000139672	ENSMUSG00000026950	Neb	nebulin [Source:MGI Symbol;Acc:MGI:97292]	0.086988894	-3.523024964	0.004512755	yes
ENSMUST00000032396	ENSMUSG00000030263	Lrmp	lymphoid-restricted membrane protein [Source:MGI Symbol;Acc:MGI:108424]	0.432548312	-1.209066815	0.000231181	yes
ENSMUST00000062562	ENSMUSG00000044309	Apol7c	apolipoprotein L 7c [Source:MGI Symbol;Acc:MGI:1920912]	0.324833592	-1.622227263	0.033304344	yes
ENSMUST00000148584	ENSMUSG00000042371	Slc5a10	solute carrier family 5 (sodium/glucose cotransporter), member 10 [Source:MGI Symbol;Acc:MGI:1926089]	60.49381741	5.918715799	0.008467828	yes
ENSMUST00000032988	ENSMUSG00000030800	Prss8	protease, serine 8 (prostasin) [Source:MGI Symbol;Acc:MGI:1923810]	0.47492259	-1.074235714	0.012279711	yes
ENSMUST00000111235	ENSMUSG00000037995	Igsf9	immunoglobulin superfamily, member 9 [Source:MGI Symbol;Acc:MGI:2135283]	110.3599631	6.786073069	0.008784091	yes
ENSMUST00000161726	ENSMUSG00000034544	Rsrc1	arginine/serine-rich coiled-coil 1 [Source:MGI Symbol;Acc:MGI:1914130]	62.73045128	5.971094036	0.036291584	yes
ENSMUST00000106961	ENSMUSG00000020687	Cdc27	cell division cycle 27 [Source:MGI Symbol;Acc:MGI:102685]	0.395738459	-1.337380817	0.015503808	yes
ENSMUST00000085450	ENSMUSG00000066515	Klk1b3	kallikrein 1-related peptidase b3 [Source:MGI Symbol;Acc:MGI:97322]	0.168397703	-2.570055631	0.041072171	yes
ENSMUST00000010682	ENSMUSG00000010538	Tsacc	TSSK6 activating co-chaperone [Source:MGI Symbol;Acc:MGI:1924177]	51.58765284	5.688953902	0.002952744	yes
ENSMUST00000115006	ENSMUSG00000046806	Cyren	cell cycle regulator of NHEJ [Source:MGI Symbol;Acc:MGI:1925662]	104.6754295	6.709779028	0.000102271	yes
ENSMUST00000123434	ENSMUSG00000048070	Pirt	phosphoinositide-interacting regulator of transient receptor potential channels [Source:MGI Symbol;Acc:MGI:2443635]	0.270902388	-1.884154983	0.004671661	yes
ENSMUST00000113762	ENSMUSG00000026790	Odf2	outer dense fiber of sperm tails 2 [Source:MGI Symbol;Acc:MGI:1098824]	0.011947214	-6.387181926	0.016658971	yes
ENSMUST00000116423	ENSMUSG00000022456	Septin3	septin 3 [Source:MGI Symbol;Acc:MGI:1345148]	0.025026081	-5.320423809	0.007339747	yes
ENSMUST00000107801	ENSMUSG00000030796	Tead2	TEA domain family member 2 [Source:MGI Symbol;Acc:MGI:104904]	0.346233508	-1.53018274	0.015948418	yes
ENSMUST00000056416	ENSMUSG00000008658	Rbfox1	RNA binding protein, fox-1 homolog (C. elegans) 1 [Source:MGI Symbol;Acc:MGI:1926224]	0.234329336	-2.093390515	0.045720489	yes
ENSMUST00000092512	ENSMUSG00000019916	P4ha1	procollagen-proline, 2-oxoglutarate 4-dioxygenase (proline 4-hydroxylase), alpha 1 polypeptide [Source:MGI Symbol;Acc:MGI:97463]	0.002228255	-8.809869622	5.69E-10	yes
ENSMUST00000068595	ENSMUSG00000060988	Galnt13	polypeptide N-acetylgalactosaminyltransferase 13 [Source:MGI Symbol;Acc:MGI:2139447]	0.471551371	-1.084513148	0.010806634	yes
ENSMUST00000093267	ENSMUSG00000042208	0610010F05Rik	RIKEN cDNA 0610010F05 gene [Source:MGI Symbol;Acc:MGI:1918925]	0.011468327	-6.446201192	0.017082691	yes
ENSMUST00000166306	ENSMUSG00000096525	Gm2663	predicted gene 2663 [Source:MGI Symbol;Acc:MGI:3780832]	0.035597711	-4.812071713	0.001848068	yes
ENSMUST00000026081	ENSMUSG00000025091	Pnliprp2	pancreatic lipase-related protein 2 [Source:MGI Symbol;Acc:MGI:1336202]	0.170335088	-2.553552444	0.005537037	yes
MSTRG.15854.1	ENSMUSG00000026784	Pdss1	prenyl (solanesyl) diphosphate synthase, subunit 1 [Source:MGI Symbol;Acc:MGI:1889278]	30.01087589	4.90741352	0.003703459	yes
ENSMUST00000052130	ENSMUSG00000047797	Gjb1	gap junction protein, beta 1 [Source:MGI Symbol;Acc:MGI:95719]	0.446672782	-1.162709747	0.039808635	yes
ENSMUST00000081838	ENSMUSG00000015335	Zdhhc12	zinc finger, DHHC domain containing 12 [Source:MGI Symbol;Acc:MGI:1913470]	0.38929545	-1.361062611	0.03635862	yes
ENSMUST00000084843	ENSMUSG00000070425	Xntrpc	Xndc1-transient receptor potential cation channel, subfamily C, member 2 readthrough [Source:MGI Symbol;Acc:MGI:5546370]	2.4089849	1.26842535	0.017043012	yes
ENSMUST00000079300	ENSMUSG00000036885	Arhgef26	Rho guanine nucleotide exchange factor (GEF) 26 [Source:MGI Symbol;Acc:MGI:1918053]	0.447266962	-1.1607919	0.018675701	yes
ENSMUST00000128873	ENSMUSG00000000253	Gmpr	guanosine monophosphate reductase [Source:MGI Symbol;Acc:MGI:1913605]	0.004007286	-7.963158966	0.000854779	yes
ENSMUST00000232100	ENSMUSG00000022807	Osbpl11	oxysterol binding protein-like 11 [Source:MGI Symbol;Acc:MGI:2146553]	0.003930537	-7.991057914	0.000693073	yes
ENSMUST00000119582	ENSMUSG00000030031	Kbtbd8	kelch repeat and BTB (POZ) domain containing 8 [Source:MGI Symbol;Acc:MGI:2661430]	2.013274016	1.009543543	0.018661618	yes
ENSMUST00000142519	ENSMUSG00000030588	Yif1b	Yip1 interacting factor homolog B (S. cerevisiae) [Source:MGI Symbol;Acc:MGI:1924504]	9.447376872	3.239913811	0.044046852	yes
ENSMUST00000028758	ENSMUSG00000027296	Itpka	inositol 1,4,5-trisphosphate 3-kinase A [Source:MGI Symbol;Acc:MGI:1333822]	0.455097858	-1.1357513	0.015227362	yes
ENSMUST00000025704	ENSMUSG00000024791	Cdca5	cell division cycle associated 5 [Source:MGI Symbol;Acc:MGI:1915099]	0.1003915	-3.316290971	0.00784502	yes
ENSMUST00000067602	ENSMUSG00000022762	Ncam2	neural cell adhesion molecule 2 [Source:MGI Symbol;Acc:MGI:97282]	0.474119234	-1.076678174	0.012339547	yes
ENSMUST00000204655	ENSMUSG00000030279	C2cd5	C2 calcium-dependent domain containing 5 [Source:MGI Symbol;Acc:MGI:1921991]	0.004331485	-7.850922428	0.000937013	yes
ENSMUST00000146502	ENSMUSG00000051373	Plpp7	phospholipid phosphatase 7 (inactive) [Source:MGI Symbol;Acc:MGI:2445183]	2.137782658	1.096115186	0.019470237	yes
ENSMUST00000123534	ENSMUSG00000021852	Slc35f4	solute carrier family 35, member F4 [Source:MGI Symbol;Acc:MGI:1922538]	7.065318507	2.820754599	0.001497457	yes
ENSMUST00000009143	ENSMUSG00000008999	Bmp7	bone morphogenetic protein 7 [Source:MGI Symbol;Acc:MGI:103302]	0.250861014	-1.995039816	0.003362911	yes
ENSMUST00000164233	ENSMUSG00000028410	Dnaja1	DnaJ heat shock protein family (Hsp40) member A1 [Source:MGI Symbol;Acc:MGI:1270129]	0.462818087	-1.11148285	0.001171407	yes
ENSMUST00000005493	ENSMUSG00000005360	Slc1a3	solute carrier family 1 (glial high affinity glutamate transporter), member 3 [Source:MGI Symbol;Acc:MGI:99917]	0.288076222	-1.79547751	0.014164723	yes
ENSMUST00000002640	ENSMUSG00000002565	Scin	scinderin [Source:MGI Symbol;Acc:MGI:1306794]	0.466770116	-1.099215897	0.015662823	yes
ENSMUST00000022639	ENSMUSG00000022055	Nefl	neurofilament, light polypeptide [Source:MGI Symbol;Acc:MGI:97313]	0.371049971	-1.4303146	0.045216015	yes
ENSMUST00000119627	ENSMUSG00000029352	Crybb3	crystallin, beta B3 [Source:MGI Symbol;Acc:MGI:102717]	167.3657375	7.386860405	1.58E-07	yes
ENSMUST00000065889	ENSMUSG00000027014	Cwc22	CWC22 spliceosome-associated protein [Source:MGI Symbol;Acc:MGI:2136773]	74.25575271	6.214430893	0.023092788	yes
ENSMUST00000171010	ENSMUSG00000031585	Gtf2e2	general transcription factor II E, polypeptide 2 (beta subunit) [Source:MGI Symbol;Acc:MGI:1915403]	0.020030244	-5.641676176	0.002616533	yes
ENSMUST00000089667	ENSMUSG00000068341	Reg3d	regenerating islet-derived 3 delta [Source:MGI Symbol;Acc:MGI:1353426]	0.177203429	-2.496521571	0.013293911	yes
ENSMUST00000112860	ENSMUSG00000059689	Zfp637	zinc finger protein 637 [Source:MGI Symbol;Acc:MGI:2448537]	0.015562696	-6.00576414	0.006733194	yes
ENSMUST00000115077	ENSMUSG00000028973	Abcb8	ATP-binding cassette, sub-family B (MDR/TAP), member 8 [Source:MGI Symbol;Acc:MGI:1351667]	0.391432442	-1.353164764	0.00388495	yes
ENSMUST00000018544	ENSMUSG00000020486	Septin4	septin 4 [Source:MGI Symbol;Acc:MGI:1270156]	59.24110632	5.888526678	0.048825211	yes
ENSMUST00000142734	ENSMUSG00000050335	Lgals3	lectin, galactose binding, soluble 3 [Source:MGI Symbol;Acc:MGI:96778]	0.177424179	-2.494725466	0.039347565	yes
ENSMUST00000109237	ENSMUSG00000020395	Itk	IL2 inducible T cell kinase [Source:MGI Symbol;Acc:MGI:96621]	59.8126984	5.9023799	0.037490846	yes
ENSMUST00000043087	ENSMUSG00000035845	Alg12	asparagine-linked glycosylation 12 (alpha-1,6-mannosyltransferase) [Source:MGI Symbol;Acc:MGI:2385025]	5.813158571	2.539322263	0.022643713	yes
ENSMUST00000107959	ENSMUSG00000036002	Fam214b	family with sequence similarity 214, member B [Source:MGI Symbol;Acc:MGI:2441854]	2.811771962	1.491479595	0.002936371	yes
ENSMUST00000033755	ENSMUSG00000031382	Asb11	ankyrin repeat and SOCS box-containing 11 [Source:MGI Symbol;Acc:MGI:1916104]	2.047074396	1.033563535	0.010052407	yes
ENSMUST00000172252	ENSMUSG00000028057	Rit1	Ras-like without CAAX 1 [Source:MGI Symbol;Acc:MGI:108053]	38.48553231	5.266244297	0.009772323	yes
ENSMUST00000024826	ENSMUSG00000024028	Tff2	trefoil factor 2 (spasmolytic protein 1) [Source:MGI Symbol;Acc:MGI:1306805]	0.278753932	-1.842935941	0.006666257	yes
ENSMUST00000239403	ENSMUSG00000040997	Abhd4	abhydrolase domain containing 4 [Source:MGI Symbol;Acc:MGI:1915938]	0.026572036	-5.233947434	0.003491979	yes
ENSMUST00000059056	ENSMUSG00000035506	Slc12a8	solute carrier family 12 (potassium/chloride transporters), member 8 [Source:MGI Symbol;Acc:MGI:2443672]	0.292693111	-1.772539305	0.007471011	yes
ENSMUST00000155908	ENSMUSG00000041890	Git2	GIT ArfGAP 2 [Source:MGI Symbol;Acc:MGI:1347053]	0.007494332	-7.059984438	6.39E-08	yes
ENSMUST00000111083	ENSMUSG00000027168	Pax6	paired box 6 [Source:MGI Symbol;Acc:MGI:97490]	0.001060301	-9.881310968	3.99E-11	yes
ENSMUST00000160712	ENSMUSG00000024792	Zfpl1	zinc finger like protein 1 [Source:MGI Symbol;Acc:MGI:1891017]	112.3721198	6.812140329	9.91E-06	yes
MSTRG.1648.3	ENSMUSG00000005763	Cd247	CD247 antigen [Source:MGI Symbol;Acc:MGI:88334]	0.494749324	-1.01523036	0.031162934	yes
ENSMUST00000236985	ENSMUSG00000013662	Atad1	ATPase family, AAA domain containing 1 [Source:MGI Symbol;Acc:MGI:1915229]	0.021927474	-5.511116594	0.003717636	yes
ENSMUST00000035390	ENSMUSG00000037053	Azgp1	alpha-2-glycoprotein 1, zinc [Source:MGI Symbol;Acc:MGI:103163]	0.147276375	-2.763402068	0.009365915	yes
ENSMUST00000232181	ENSMUSG00000022807	Osbpl11	oxysterol binding protein-like 11 [Source:MGI Symbol;Acc:MGI:2146553]	0.003930537	-7.991057914	0.000693073	yes
ENSMUST00000232180	ENSMUSG00000069729	Arid1b	AT rich interactive domain 1B (SWI-like) [Source:MGI Symbol;Acc:MGI:1926129]	0.496568506	-1.009935332	1.48E-11	yes
ENSMUST00000074671	ENSMUSG00000056978	Hamp2	hepcidin antimicrobial peptide 2 [Source:MGI Symbol;Acc:MGI:2153530]	0.199493743	-2.325584595	0.00250374	yes
ENSMUST00000122421	ENSMUSG00000031971	Ccsap	centriole, cilia and spindle associated protein [Source:MGI Symbol;Acc:MGI:1920670]	45.21561599	5.498749213	0.004475869	yes
ENSMUST00000102563	ENSMUSG00000060216	Arrb2	arrestin, beta 2 [Source:MGI Symbol;Acc:MGI:99474]	0.015482734	-6.013195964	0.003789344	yes
ENSMUST00000066060	ENSMUSG00000048251	Bcl11b	B cell leukemia/lymphoma 11B [Source:MGI Symbol;Acc:MGI:1929913]	0.499522457	-1.001378556	0.043524624	yes
ENSMUST00000058659	ENSMUSG00000044986	Tst	thiosulfate sulfurtransferase, mitochondrial [Source:MGI Symbol;Acc:MGI:98852]	0.436900346	-1.194623846	0.036236658	yes
ENSMUST00000220688	ENSMUSG00000020580	Rock2	Rho-associated coiled-coil containing protein kinase 2 [Source:MGI Symbol;Acc:MGI:107926]	0.311565289	-1.682393579	0.013337368	yes
ENSMUST00000034215	ENSMUSG00000031765	Mt1	metallothionein 1 [Source:MGI Symbol;Acc:MGI:97171]	0.312845776	-1.676476468	0.000742579	yes
ENSMUST00000034214	ENSMUSG00000031762	Mt2	metallothionein 2 [Source:MGI Symbol;Acc:MGI:97172]	0.313105592	-1.67527882	0.006132532	yes
ENSMUST00000033512	ENSMUSG00000031170	Slc38a5	solute carrier family 38, member 5 [Source:MGI Symbol;Acc:MGI:2148066]	0.324173868	-1.625160297	6.19E-06	yes
ENSMUST00000239424	ENSMUSG00000030954	Gp2	glycoprotein 2 (zymogen granule membrane) [Source:MGI Symbol;Acc:MGI:1914383]	0.143641915	-2.799451303	0.001969385	yes
ENSMUST00000121949	ENSMUSG00000031657	Heatr3	HEAT repeat containing 3 [Source:MGI Symbol;Acc:MGI:2444491]	140.8368339	7.13788089	0.004551129	yes
ENSMUST00000228306	ENSMUSG00000022270	Retreg1	reticulophagy regulator 1 [Source:MGI Symbol;Acc:MGI:1913520]	0.028689793	-5.123318627	0.020007172	yes
ENSMUST00000060581	ENSMUSG00000049154	Fam183b	family with sequence similarity 183, member B [Source:MGI Symbol;Acc:MGI:1922679]	0.474273573	-1.076208614	0.045986235	yes
ENSMUST00000031555	ENSMUSG00000029570	Lfng	LFNG O-fucosylpeptide 3-beta-N-acetylglucosaminyltransferase [Source:MGI Symbol;Acc:MGI:1095413]	0.376899795	-1.407747086	0.003916532	yes
ENSMUST00000112164	ENSMUSG00000044583	Tlr7	toll-like receptor 7 [Source:MGI Symbol;Acc:MGI:2176882]	0.02801416	-5.15769997	0.014610699	yes
ENSMUST00000023057	ENSMUSG00000022421	Nptxr	neuronal pentraxin receptor [Source:MGI Symbol;Acc:MGI:1920590]	0.381450988	-1.390430394	2.90E-06	yes
ENSMUST00000037181	ENSMUSG00000034912	Mdga2	MAM domain containing glycosylphosphatidylinositol anchor 2 [Source:MGI Symbol;Acc:MGI:2444706]	0.456834719	-1.130255796	0.043688687	yes
ENSMUST00000183574	ENSMUSG00000090626	Tex9	testis expressed gene 9 [Source:MGI Symbol;Acc:MGI:1201610]	0.016617885	-5.911119449	0.044417723	yes
ENSMUST00000226750	ENSMUSG00000022270	Retreg1	reticulophagy regulator 1 [Source:MGI Symbol;Acc:MGI:1913520]	0.022402298	-5.480209444	0.013283359	yes
ENSMUST00000115621	ENSMUSG00000031167	Rbm3	RNA binding motif (RNP1, RRM) protein 3 [Source:MGI Symbol;Acc:MGI:1099460]	0.415427472	-1.267331471	0.001649605	yes
ENSMUST00000000109	ENSMUSG00000055022	Cntn1	contactin 1 [Source:MGI Symbol;Acc:MGI:105980]	2.043944793	1.03135623	0.027949349	yes
ENSMUST00000001454	ENSMUSG00000001418	Glmp	glycosylated lysosomal membrane protein [Source:MGI Symbol;Acc:MGI:1913318]	54.88924808	5.778451671	0.047458895	yes
ENSMUST00000002007	ENSMUSG00000001942	Siae	sialic acid acetylesterase [Source:MGI Symbol;Acc:MGI:104803]	2.206983213	1.142075656	0.012324389	yes
ENSMUST00000002171	ENSMUSG00000002102	Psmc3	proteasome (prosome, macropain) 26S subunit, ATPase 3 [Source:MGI Symbol;Acc:MGI:1098754]	0.031694857	-4.97960744	0.024191916	yes
ENSMUST00000003049	ENSMUSG00000002968	Med25	mediator complex subunit 25 [Source:MGI Symbol;Acc:MGI:1922863]	0.255683889	-1.967566838	0.00091704	yes
ENSMUST00000003442	ENSMUSG00000003352	Cacnb3	calcium channel, voltage-dependent, beta 3 subunit [Source:MGI Symbol;Acc:MGI:103307]	0.314284998	-1.669854688	0.005052688	yes
ENSMUST00000003568	ENSMUSG00000003476	Crhr2	corticotropin releasing hormone receptor 2 [Source:MGI Symbol;Acc:MGI:894312]	0.422863709	-1.241735344	0.031363263	yes
ENSMUST00000003620	ENSMUSG00000003526	Prodh	proline dehydrogenase [Source:MGI Symbol;Acc:MGI:97770]	0.239291371	-2.063159721	0.000441702	yes
ENSMUST00000003640	ENSMUSG00000003545	Fosb	FBJ osteosarcoma oncogene B [Source:MGI Symbol;Acc:MGI:95575]	0.424321877	-1.236769031	1.07E-07	yes
ENSMUST00000004943	ENSMUSG00000004821	Tmed11	transmembrane p24 trafficking protein 11 [Source:MGI Symbol;Acc:MGI:1914616]	0.156006725	-2.680319875	0.000270379	yes
ENSMUST00000005815	ENSMUSG00000005672	Kit	KIT proto-oncogene receptor tyrosine kinase [Source:MGI Symbol;Acc:MGI:96677]	0.425999366	-1.231076811	8.07E-06	yes
ENSMUST00000006544	ENSMUSG00000006378	Gcat	glycine C-acetyltransferase (2-amino-3-ketobutyrate-coenzyme A ligase) [Source:MGI Symbol;Acc:MGI:1349389]	0.453222341	-1.141709117	0.025531285	yes
ENSMUST00000006626	ENSMUSG00000006457	Actn3	actinin alpha 3 [Source:MGI Symbol;Acc:MGI:99678]	0.454596888	-1.137340286	0.020771405	yes
ENSMUST00000006976	ENSMUSG00000006784	Odad4	outer dynein arm complex subunit 4 [Source:MGI Symbol;Acc:MGI:1921657]	2.393578732	1.259169262	0.004111759	yes
ENSMUST00000008633	ENSMUSG00000008489	Elavl2	ELAV like RNA binding protein 1 [Source:MGI Symbol;Acc:MGI:1100887]	0.017262561	-5.856209672	0.04149589	yes
ENSMUST00000012348	ENSMUSG00000040562	Gstm2	glutathione S-transferase, mu 2 [Source:MGI Symbol;Acc:MGI:95861]	0.470083699	-1.089010443	0.000123584	yes
ENSMUST00000017151	ENSMUSG00000017007	Rbpjl	recombination signal binding protein for immunoglobulin kappa J region-like [Source:MGI Symbol;Acc:MGI:1196616]	0.330935691	-1.595377201	0.024585987	yes
ENSMUST00000017488	ENSMUSG00000017344	Vtn	vitronectin [Source:MGI Symbol;Acc:MGI:98940]	0.364238781	-1.45704356	0.00841302	yes
ENSMUST00000017867	ENSMUSG00000017723	Wfdc2	WAP four-disulfide core domain 2 [Source:MGI Symbol;Acc:MGI:1914951]	2.777169235	1.473615095	0.018778089	yes
ENSMUST00000019721	ENSMUSG00000019577	Pdk4	pyruvate dehydrogenase kinase, isoenzyme 4 [Source:MGI Symbol;Acc:MGI:1351481]	0.384525912	-1.378847274	4.29E-05	yes
ENSMUST00000019906	ENSMUSG00000019772	Vip	vasoactive intestinal polypeptide [Source:MGI Symbol;Acc:MGI:98933]	0.155582639	-2.684247016	2.81E-09	yes
ENSMUST00000020197	ENSMUSG00000028886	Eya3	EYA transcriptional coactivator and phosphatase 3 [Source:MGI Symbol;Acc:MGI:109339]	124.2726664	6.957365203	0.006327737	yes
ENSMUST00000020349	ENSMUSG00000020135	Apc2	APC regulator of WNT signaling pathway 2 [Source:MGI Symbol;Acc:MGI:1346052]	457.0973038	8.836357499	1.19E-07	yes
ENSMUST00000020537	ENSMUSG00000020297	Nsg2	neuron specific gene family member 2 [Source:MGI Symbol;Acc:MGI:1202070]	0.338702698	-1.561908617	0.000917221	yes
ENSMUST00000020546	ENSMUSG00000020303	Stc2	stanniocalcin 2 [Source:MGI Symbol;Acc:MGI:1316731]	0.371380302	-1.429030798	0.02112899	yes
ENSMUST00000021594	ENSMUSG00000021177	Tdp1	tyrosyl-DNA phosphodiesterase 1 [Source:MGI Symbol;Acc:MGI:1920036]	531.7234656	9.054532325	0.003356698	yes
ENSMUST00000022064	ENSMUSG00000021579	Lrrc14b	leucine rich repeat containing 14B [Source:MGI Symbol;Acc:MGI:2145269]	2.996532398	1.583293972	0.004235751	yes
ENSMUST00000022718	ENSMUSG00000022122	Ednrb	endothelin receptor type B [Source:MGI Symbol;Acc:MGI:102720]	2.413443247	1.271092902	2.91E-08	yes
ENSMUST00000023044	ENSMUSG00000022408	Fam83f	family with sequence similarity 83, member F [Source:MGI Symbol;Acc:MGI:2146227]	0.470574106	-1.087506159	0.006281734	yes
ENSMUST00000023244	ENSMUSG00000022580	Rhpn1	rhophilin, Rho GTPase binding protein 1 [Source:MGI Symbol;Acc:MGI:1098783]	73.65045732	6.202622578	0.024852876	yes
ENSMUST00000023268	ENSMUSG00000022602	Arc	activity regulated cytoskeletal-associated protein [Source:MGI Symbol;Acc:MGI:88067]	0.450771074	-1.149533154	0.022857838	yes
ENSMUST00000023336	ENSMUSG00000022657	Cd96	CD96 antigen [Source:MGI Symbol;Acc:MGI:1934368]	0.215475737	-2.21440267	0.015364517	yes
ENSMUST00000023450	ENSMUSG00000022766	Serpind1	serine (or cysteine) peptidase inhibitor, clade D, member 1 [Source:MGI Symbol;Acc:MGI:96051]	0.010846512	-6.526625027	3.37E-05	yes
ENSMUST00000023710	ENSMUSG00000051879	Krt71	keratin 71 [Source:MGI Symbol;Acc:MGI:1861586]	0.141187819	-2.824312465	0.047515398	yes
ENSMUST00000023836	ENSMUSG00000023074	Mospd1	motile sperm domain containing 1 [Source:MGI Symbol;Acc:MGI:1917630]	0.008465315	-6.884220597	0.00755264	yes
ENSMUST00000023906	ENSMUSG00000023140	Reg2	regenerating islet-derived 2 [Source:MGI Symbol;Acc:MGI:97896]	0.02711502	-5.204763979	3.56E-07	yes
ENSMUST00000024249	ENSMUSG00000023484	Prph	peripherin [Source:MGI Symbol;Acc:MGI:97774]	0.367374834	-1.444675293	0.02417408	yes
ENSMUST00000025054	ENSMUSG00000024215	Spdef	SAM pointed domain containing ets transcription factor [Source:MGI Symbol;Acc:MGI:1353422]	0.150005316	-2.736914468	0.002445277	yes
ENSMUST00000025079	ENSMUSG00000024236	Svil	supervillin [Source:MGI Symbol;Acc:MGI:2147319]	142.77908	7.157640801	0.004076123	yes
ENSMUST00000025375	ENSMUSG00000024498	Tcerg1	transcription elongation regulator 1 (CA150) [Source:MGI Symbol;Acc:MGI:1926421]	0.495779633	-1.012229089	1.45E-06	yes
ENSMUST00000025419	ENSMUSG00000024538	Ppic	peptidylprolyl isomerase C [Source:MGI Symbol;Acc:MGI:97751]	0.398879298	-1.325975847	0.02220673	yes
ENSMUST00000025656	ENSMUSG00000024747	Aldh1a7	aldehyde dehydrogenase family 1, subfamily A7 [Source:MGI Symbol;Acc:MGI:1347050]	0.228589601	-2.129168321	0.000994952	yes
ENSMUST00000025944	ENSMUSG00000024986	Hhex	hematopoietically expressed homeobox [Source:MGI Symbol;Acc:MGI:96086]	0.459514639	-1.121817273	9.17E-12	yes
ENSMUST00000026012	ENSMUSG00000003555	Cyp17a1	cytochrome P450, family 17, subfamily a, polypeptide 1 [Source:MGI Symbol;Acc:MGI:88586]	0.107626035	-3.21590098	0.042893964	yes
ENSMUST00000026328	ENSMUSG00000025289	Prdx4	peroxiredoxin 4 [Source:MGI Symbol;Acc:MGI:1859815]	0.419978593	-1.251612301	0.004620119	yes
ENSMUST00000026500	ENSMUSG00000025432	Avil	advillin [Source:MGI Symbol;Acc:MGI:1333798]	0.443368889	-1.173420556	0.018878047	yes
ENSMUST00000026586	ENSMUSG00000025512	Chid1	chitinase domain containing 1 [Source:MGI Symbol;Acc:MGI:1915288]	128.0466321	7.000525498	0.005449191	yes
ENSMUST00000026922	ENSMUSG00000025813	Homer2	homer scaffolding protein 2 [Source:MGI Symbol;Acc:MGI:1347354]	0.273902079	-1.868267878	0.002455126	yes
ENSMUST00000027202	ENSMUSG00000026039	Sgo2a	shugoshin 2A [Source:MGI Symbol;Acc:MGI:1098767]	0.476809719	-1.068514451	0.014804267	yes
ENSMUST00000027649	ENSMUSG00000026398	Nr5a2	nuclear receptor subfamily 5, group A, member 2 [Source:MGI Symbol;Acc:MGI:1346834]	0.430320949	-1.216515021	0.012593617	yes
ENSMUST00000027670	ENSMUSG00000026415	Fcamr	Fc receptor, IgA, IgM, high affinity [Source:MGI Symbol;Acc:MGI:1927803]	0.345840105	-1.531822918	0.008622023	yes
ENSMUST00000027931	ENSMUSG00000026622	Nek2	NIMA (never in mitosis gene a)-related expressed kinase 2 [Source:MGI Symbol;Acc:MGI:109359]	0.495416152	-1.013287189	0.024185738	yes
ENSMUST00000028068	ENSMUSG00000026735	Ptf1a	pancreas specific transcription factor, 1a [Source:MGI Symbol;Acc:MGI:1328312]	0.218534157	-2.194069303	0.027951687	yes
ENSMUST00000028307	ENSMUSG00000026938	Fcna	ficolin A [Source:MGI Symbol;Acc:MGI:1340905]	0.297754462	-1.747804967	0.049243972	yes
ENSMUST00000028369	ENSMUSG00000026989	Dapl1	death associated protein-like 1 [Source:MGI Symbol;Acc:MGI:1923997]	2.621176608	1.390214562	7.56E-08	yes
ENSMUST00000028748	ENSMUSG00000079110	Capn3	calpain 3 [Source:MGI Symbol;Acc:MGI:107437]	0.091669555	-3.447413521	0.031494823	yes
ENSMUST00000028802	ENSMUSG00000027326	Knl1	kinetochore scaffold 1 [Source:MGI Symbol;Acc:MGI:1923714]	0.453602598	-1.140499192	0.008903898	yes
ENSMUST00000028881	ENSMUSG00000027398	Il1b	interleukin 1 beta [Source:MGI Symbol;Acc:MGI:96543]	0.386771568	-1.370446351	0.036190826	yes
ENSMUST00000028883	ENSMUSG00000027400	Pdyn	prodynorphin [Source:MGI Symbol;Acc:MGI:97535]	2.757048368	1.463124577	1.60E-05	yes
ENSMUST00000028944	ENSMUSG00000027452	Acss1	acyl-CoA synthetase short-chain family member 1 [Source:MGI Symbol;Acc:MGI:1915988]	0.484052839	-1.046763555	0.001195645	yes
ENSMUST00000028951	ENSMUSG00000027457	Snph	syntaphilin [Source:MGI Symbol;Acc:MGI:2139270]	2.362868465	1.24053932	0.002365639	yes
ENSMUST00000029199	ENSMUSG00000027663	Zmat3	zinc finger matrin type 3 [Source:MGI Symbol;Acc:MGI:1195270]	2.35367146	1.234912954	0.000194766	yes
ENSMUST00000029563	ENSMUSG00000027951	Adar	adenosine deaminase, RNA-specific [Source:MGI Symbol;Acc:MGI:1889575]	0.003543825	-8.140476814	0.037275784	yes
ENSMUST00000029568	ENSMUSG00000027956	Tmem144	transmembrane protein 144 [Source:MGI Symbol;Acc:MGI:1917902]	2.343569639	1.228707665	0.012883704	yes
ENSMUST00000030032	ENSMUSG00000028347	Tmeff1	transmembrane protein with EGF-like and two follistatin-like domains 1 [Source:MGI Symbol;Acc:MGI:1926810]	0.438120419	-1.190600641	0.041303877	yes
ENSMUST00000030269	ENSMUSG00000028542	Slc6a9	solute carrier family 6 (neurotransmitter transporter, glycine), member 9 [Source:MGI Symbol;Acc:MGI:95760]	0.457159146	-1.129231611	0.036998711	yes
ENSMUST00000030490	ENSMUSG00000028718	Stil	Scl/Tal1 interrupting locus [Source:MGI Symbol;Acc:MGI:107477]	0.435569348	-1.199025663	0.032306271	yes
ENSMUST00000030643	ENSMUSG00000028838	Extl1	exostosin-like glycosyltransferase 1 [Source:MGI Symbol;Acc:MGI:1888742]	0.417065935	-1.261652614	0.01901129	yes
ENSMUST00000030765	ENSMUSG00000028927	Padi2	peptidyl arginine deiminase, type II [Source:MGI Symbol;Acc:MGI:1338892]	0.277708488	-1.848356823	0.00014367	yes
ENSMUST00000031093	ENSMUSG00000029193	Cckar	cholecystokinin A receptor [Source:MGI Symbol;Acc:MGI:99478]	0.201159286	-2.313589759	4.09E-05	yes
ENSMUST00000031096	ENSMUSG00000029195	Klb	klotho beta [Source:MGI Symbol;Acc:MGI:1932466]	0.465396696	-1.103467125	0.000162001	yes
ENSMUST00000031287	ENSMUSG00000029344	Tpst2	protein-tyrosine sulfotransferase 2 [Source:MGI Symbol;Acc:MGI:1309516]	0.001463657	-9.416206692	0.015962405	yes
ENSMUST00000031382	ENSMUSG00000049550	Clip1	CAP-GLY domain containing linker protein 1 [Source:MGI Symbol;Acc:MGI:1928401]	0.003486631	-8.163950659	0.036730066	yes
ENSMUST00000031495	ENSMUSG00000029522	Pla2g1b	phospholipase A2, group IB, pancreas [Source:MGI Symbol;Acc:MGI:101842]	0.131907758	-2.922398678	0.000163941	yes
ENSMUST00000031583	ENSMUSG00000042010	Acacb	acetyl-Coenzyme A carboxylase beta [Source:MGI Symbol;Acc:MGI:2140940]	0.439196449	-1.187061704	0.008909242	yes
ENSMUST00000031843	ENSMUSG00000029819	Npy	neuropeptide Y [Source:MGI Symbol;Acc:MGI:97374]	0.420065589	-1.251313486	0.003104527	yes
ENSMUST00000031910	ENSMUSG00000062751	Prss1	protease, serine 1 (trypsin 1) [Source:MGI Symbol;Acc:MGI:98839]	0.027064534	-5.207452648	0.013181559	yes
ENSMUST00000031931	ENSMUSG00000029882	2210010C04Rik	RIKEN cDNA 2210010C04 gene [Source:MGI Symbol;Acc:MGI:1914623]	0.207978186	-2.265495878	0.01106024	yes
ENSMUST00000032343	ENSMUSG00000030219	Erp27	endoplasmic reticulum protein 27 [Source:MGI Symbol;Acc:MGI:1916437]	0.185135354	-2.43334767	0.002988023	yes
ENSMUST00000032492	ENSMUSG00000030342	Cd9	CD9 antigen [Source:MGI Symbol;Acc:MGI:88348]	0.440619664	-1.182394213	1.13E-11	yes
ENSMUST00000032825	ENSMUSG00000030605	Mfge8	milk fat globule EGF and factor V/VIII domain containing [Source:MGI Symbol;Acc:MGI:102768]	0.471370345	-1.085067096	0.005529885	yes
ENSMUST00000033049	ENSMUSG00000030785	Cox6a2	cytochrome c oxidase subunit 6A2 [Source:MGI Symbol;Acc:MGI:104649]	2.853475032	1.51271994	1.01E-10	yes
ENSMUST00000033057	ENSMUSG00000030792	Dkkl1	dickkopf-like 1 [Source:MGI Symbol;Acc:MGI:1354963]	0.036803239	-4.76402345	0.035134986	yes
ENSMUST00000033060	ENSMUSG00000030796	Tead2	TEA domain family member 2 [Source:MGI Symbol;Acc:MGI:104904]	0.283223536	-1.819986934	0.000331529	yes
ENSMUST00000033179	ENSMUSG00000030888	Rrp8	ribosomal RNA processing 8 [Source:MGI Symbol;Acc:MGI:1914251]	4.636729476	2.213107557	0.049617995	yes
ENSMUST00000033378	ENSMUSG00000010476	Ebf3	early B cell factor 3 [Source:MGI Symbol;Acc:MGI:894289]	0.102049697	-3.292656192	0.031199976	yes
ENSMUST00000033626	ENSMUSG00000031271	Serpina7	serine (or cysteine) peptidase inhibitor, clade A (alpha-1 antiproteinase, antitrypsin), member 7 [Source:MGI Symbol;Acc:MGI:3041197]	2.765124894	1.467344645	2.62E-06	yes
ENSMUST00000033730	ENSMUSG00000031364	Grpr	gastrin releasing peptide receptor [Source:MGI Symbol;Acc:MGI:95836]	0.40976249	-1.287140171	0.049603916	yes
ENSMUST00000034368	ENSMUSG00000031896	Ctrl	chymotrypsin-like [Source:MGI Symbol;Acc:MGI:88558]	0.261385863	-1.93574698	0.027312342	yes
ENSMUST00000034393	ENSMUSG00000031919	Tmed6	transmembrane p24 trafficking protein 6 [Source:MGI Symbol;Acc:MGI:1913519]	0.314066986	-1.670855797	0.00011147	yes
ENSMUST00000034515	ENSMUSG00000032017	Grik4	glutamate receptor, ionotropic, kainate 4 [Source:MGI Symbol;Acc:MGI:95817]	0.198604846	-2.332027266	0.021045559	yes
ENSMUST00000034592	ENSMUSG00000032087	Dscaml1	DS cell adhesion molecule like 1 [Source:MGI Symbol;Acc:MGI:2150309]	0.025268888	-5.30649399	0.001689583	yes
ENSMUST00000034801	ENSMUSG00000032263	Bckdhb	branched chain ketoacid dehydrogenase E1, beta polypeptide [Source:MGI Symbol;Acc:MGI:88137]	0.320381168	-1.642138748	0.005706651	yes
ENSMUST00000034851	ENSMUSG00000032303	Chrna3	cholinergic receptor, nicotinic, alpha polypeptide 3 [Source:MGI Symbol;Acc:MGI:87887]	59.93028371	5.905213299	0.007281073	yes
ENSMUST00000034854	ENSMUSG00000035200	Chrnb4	cholinergic receptor, nicotinic, beta polypeptide 4 [Source:MGI Symbol;Acc:MGI:87892]	0.429734914	-1.218481101	0.005719409	yes
ENSMUST00000035199	ENSMUSG00000032580	Rbm5	RNA binding motif protein 5 [Source:MGI Symbol;Acc:MGI:1933204]	0.465878225	-1.101975195	0.007286482	yes
ENSMUST00000035797	ENSMUSG00000079657	Rab26	RAB26, member RAS oncogene family [Source:MGI Symbol;Acc:MGI:2443284]	0.411920546	-1.279562009	0.022959452	yes
ENSMUST00000036267	ENSMUSG00000033350	Chst2	carbohydrate sulfotransferase 2 [Source:MGI Symbol;Acc:MGI:1891160]	0.293935793	-1.766427048	0.000140472	yes
ENSMUST00000036555	ENSMUSG00000033590	Myo5c	myosin VC [Source:MGI Symbol;Acc:MGI:2442485]	0.379172281	-1.399074593	0.006465445	yes
ENSMUST00000036858	ENSMUSG00000031382	Asb11	ankyrin repeat and SOCS box-containing 11 [Source:MGI Symbol;Acc:MGI:1916104]	2.227080204	1.155153515	0.005048625	yes
ENSMUST00000037955	ENSMUSG00000034308	Sdr42e1	short chain dehydrogenase/reductase family 42E, member 1 [Source:MGI Symbol;Acc:MGI:1921282]	0.381322774	-1.390915397	0.038042639	yes
ENSMUST00000121433	ENSMUSG00000027011	Ube2e3	ubiquitin-conjugating enzyme E2E 3 [Source:MGI Symbol;Acc:MGI:107412]	0.376746666	-1.408333348	0.007500583	yes
ENSMUST00000236860	ENSMUSG00000037236	Matr3	matrin 3 [Source:MGI Symbol;Acc:MGI:1298379]	27.68482102	4.79102329	0.028526495	yes
ENSMUST00000052927	ENSMUSG00000037754	Ppp1r16b	protein phosphatase 1, regulatory subunit 16B [Source:MGI Symbol;Acc:MGI:2151841]	0.010088675	-6.631119475	0.011270558	yes
ENSMUST00000209567	ENSMUSG00000055707	Klhl26	kelch-like 26 [Source:MGI Symbol;Acc:MGI:2443079]	0.152261063	-2.715381038	0.018834561	yes
ENSMUST00000044608	ENSMUSG00000038518	Jarid2	jumonji, AT rich interactive domain 2 [Source:MGI Symbol;Acc:MGI:104813]	180.355165	7.494696929	0.002139801	yes
ENSMUST00000236052	ENSMUSG00000024425	Ndfip1	Nedd4 family interacting protein 1 [Source:MGI Symbol;Acc:MGI:1929601]	5.023611405	2.328724871	1.06E-09	yes
ENSMUST00000238526	ENSMUSG00000021273	Fdft1	farnesyl diphosphate farnesyl transferase 1 [Source:MGI Symbol;Acc:MGI:102706]	0.400409104	-1.320453318	0.000275074	yes
ENSMUST00000238521	ENSMUSG00000089997	1810020O05Rik	Riken cDNA 1810020O05 gene [Source:MGI Symbol;Acc:MGI:3586838]	0.387462636	-1.367870902	0.002367168	yes
ENSMUST00000131321	ENSMUSG00000052613	Pcdh15	protocadherin 15 [Source:MGI Symbol;Acc:MGI:1891428]	0.003312075	-8.23804892	0.035051961	yes
ENSMUST00000005620	ENSMUSG00000005483	Dnajb1	DnaJ heat shock protein family (Hsp40) member B1 [Source:MGI Symbol;Acc:MGI:1931874]	0.458317051	-1.125582135	0.000140067	yes
ENSMUST00000234524	ENSMUSG00000037013	Ss18	SS18, nBAF chromatin remodeling complex subunit [Source:MGI Symbol;Acc:MGI:107708]	6.74160462	2.753092019	0.00031029	yes
ENSMUST00000234526	ENSMUSG00000034295	Fhod3	formin homology 2 domain containing 3 [Source:MGI Symbol;Acc:MGI:1925847]	0.005438341	-7.522617604	0.00203454	yes
MSTRG.4194.8	ENSMUSG00000020359	Phykpl	5-phosphohydroxy-L-lysine phospholyase [Source:MGI Symbol;Acc:MGI:1920197]	0.173258319	-2.529003468	0.019339194	yes
ENSMUST00000223344	ENSMUSG00000034575	Tent4a	terminal nucleotidyltransferase 4A [Source:MGI Symbol;Acc:MGI:2682295]	0.010224833	-6.611778935	0.010973626	yes
ENSMUST00000103393	ENSMUSG00000094797	Igkv6-15	immunoglobulin kappa variable 6-15 [Source:MGI Symbol;Acc:MGI:1330831]	0.275362046	-1.860598373	0.000901489	yes
ENSMUST00000133898	ENSMUSG00000027238	Frmd5	FERM domain containing 5 [Source:MGI Symbol;Acc:MGI:2442557]	2.1662994	1.115232649	0.02554996	yes
ENSMUST00000133233	ENSMUSG00000026790	Odf2	outer dense fiber of sperm tails 2 [Source:MGI Symbol;Acc:MGI:1098824]	0.012936924	-6.272361607	0.035730574	yes
ENSMUST00000004392	ENSMUSG00000029771	Irf5	interferon regulatory factor 5 [Source:MGI Symbol;Acc:MGI:1350924]	0.171703898	-2.542005302	0.048871828	yes
ENSMUST00000066889	ENSMUSG00000026930	Gpsm1	G-protein signalling modulator 1 (AGS3-like, C. elegans) [Source:MGI Symbol;Acc:MGI:1915089]	0.006210684	-7.331032154	0.00258159	yes
ENSMUST00000140986	ENSMUSG00000020739	Nup85	nucleoporin 85 [Source:MGI Symbol;Acc:MGI:3046173]	14.69391858	3.877147281	0.048973714	yes
ENSMUST00000050899	ENSMUSG00000051703	Tmem198	transmembrane protein 198 [Source:MGI Symbol;Acc:MGI:2443133]	0.472723796	-1.080930605	0.02950315	yes
ENSMUST00000142850	ENSMUSG00000041607	Mbp	myelin basic protein [Source:MGI Symbol;Acc:MGI:96925]	0.012236334	-6.35268483	0.000402405	yes
MSTRG.21491.1	ENSMUSG00000058579	Cela2a	chymotrypsin-like elastase family, member 2A [Source:MGI Symbol;Acc:MGI:95316]	0.188990173	-2.403616876	0.021191784	yes
ENSMUST00000117956	ENSMUSG00000035011	Zbtb7a	zinc finger and BTB domain containing 7a [Source:MGI Symbol;Acc:MGI:1335091]	0.331069729	-1.594792988	0.004914806	yes
ENSMUST00000172566	ENSMUSG00000050751	Pgbd5	piggyBac transposable element derived 5 [Source:MGI Symbol;Acc:MGI:2429955]	0.00655857	-7.252403049	0.003090427	yes
ENSMUST00000099973	ENSMUSG00000039480	Nt5dc1	5'-nucleotidase domain containing 1 [Source:MGI Symbol;Acc:MGI:2442446]	0.342676018	-1.545082867	0.046860708	yes
MSTRG.29570.9	ENSMUSG00000031671	Setd6	SET domain containing 6 [Source:MGI Symbol;Acc:MGI:1913333]	0.006807385	-7.198683628	0.004247146	yes
ENSMUST00000121078	ENSMUSG00000032899	Styk1	serine/threonine/tyrosine kinase 1 [Source:MGI Symbol;Acc:MGI:2141396]	44.08063761	5.462073187	0.018011275	yes
ENSMUST00000150076	ENSMUSG00000060216	Arrb2	arrestin, beta 2 [Source:MGI Symbol;Acc:MGI:99474]	0.157120715	-2.670054699	0.049811032	yes
ENSMUST00000163473	ENSMUSG00000021111	Papola	poly (A) polymerase alpha [Source:MGI Symbol;Acc:MGI:109301]	0.016064196	-5.960007438	0.001982646	yes
ENSMUST00000238314	ENSMUSG00000038453	Srcin1	SRC kinase signaling inhibitor 1 [Source:MGI Symbol;Acc:MGI:1933179]	0.300088946	-1.736537916	0.004324525	yes
ENSMUST00000036865	ENSMUSG00000039187	Fanci	Fanconi anemia, complementation group I [Source:MGI Symbol;Acc:MGI:2384790]	0.234555702	-2.091997524	0.00882531	yes
ENSMUST00000136324	ENSMUSG00000019790	Stxbp5	syntaxin binding protein 5 (tomosyn) [Source:MGI Symbol;Acc:MGI:1926058]	0.02437973	-5.358174061	0.008872287	yes
ENSMUST00000106132	ENSMUSG00000028849	Map7d1	MAP7 domain containing 1 [Source:MGI Symbol;Acc:MGI:2384297]	0.474382288	-1.075877949	0.000987916	yes
ENSMUST00000034602	ENSMUSG00000032094	Cd3d	CD3 antigen, delta polypeptide [Source:MGI Symbol;Acc:MGI:88331]	0.335761681	-1.574490503	0.037376634	yes
ENSMUST00000156484	ENSMUSG00000047407	Tgif1	TGFB-induced factor homeobox 1 [Source:MGI Symbol;Acc:MGI:1194497]	0.086552602	-3.530278993	0.038612362	yes
ENSMUST00000028656	ENSMUSG00000027225	Duoxa2	dual oxidase maturation factor 2 [Source:MGI Symbol;Acc:MGI:1914061]	2.999237114	1.584595584	0.045820741	yes
ENSMUST00000115272	ENSMUSG00000001833	Septin7	septin 7 [Source:MGI Symbol;Acc:MGI:1335094]	130.3915205	7.026706242	1.94E-05	yes
ENSMUST00000051186	ENSMUSG00000050697	Prkaa1	protein kinase, AMP-activated, alpha 1 catalytic subunit [Source:MGI Symbol;Acc:MGI:2145955]	0.473757847	-1.077778254	0.029557754	yes
ENSMUST00000167071	ENSMUSG00000038457	Tmem255b	transmembrane protein 255B [Source:MGI Symbol;Acc:MGI:2685533]	0.091837676	-3.444770056	0.027732673	yes
ENSMUST00000038626	ENSMUSG00000035559	Mpv17l2	MPV17 mitochondrial membrane protein-like 2 [Source:MGI Symbol;Acc:MGI:2681846]	0.422276772	-1.243739204	0.000196023	yes
ENSMUST00000238920	ENSMUSG00000051586	Mical3	microtubule associated monooxygenase, calponin and LIM domain containing 3 [Source:MGI Symbol;Acc:MGI:2442733]	595.6868149	9.218410216	2.90E-12	yes
ENSMUST00000225452	ENSMUSG00000024743	Syt7	synaptotagmin VII [Source:MGI Symbol;Acc:MGI:1859545]	0.376033397	-1.411067297	0.046675071	yes
ENSMUST00000126297	ENSMUSG00000006649	Nphs1	nephrosis 1, nephrin [Source:MGI Symbol;Acc:MGI:1859637]	0.362771989	-1.462865033	0.004825093	yes
ENSMUST00000113611	ENSMUSG00000034055	Phka1	phosphorylase kinase alpha 1 [Source:MGI Symbol;Acc:MGI:97576]	115.6116462	6.853142926	0.007750852	yes
MSTRG.12079.2	ENSMUSG00000025613	Cct8	chaperonin containing Tcp1, subunit 8 (theta) [Source:MGI Symbol;Acc:MGI:107183]	2.686802712	1.42589039	0.010742902	yes
ENSMUST00000109642	ENSMUSG00000078974	Sec61g	SEC61, gamma subunit [Source:MGI Symbol;Acc:MGI:1202066]	2.301183377	1.202375954	0.001471268	yes
ENSMUST00000105344	ENSMUSG00000020167	Tcf3	transcription factor 3 [Source:MGI Symbol;Acc:MGI:98510]	193.3010731	7.594705836	0.000470854	yes
ENSMUST00000179314	ENSMUSG00000093931	Amy2a3	amylase 2a3 [Source:MGI Symbol;Acc:MGI:3714985]	0.120808525	-3.049205835	2.14E-05	yes
ENSMUST00000114399	ENSMUSG00000057406	Nsd2	nuclear receptor binding SET domain protein 2 [Source:MGI Symbol;Acc:MGI:1276574]	177.1431224	7.468771643	1.38E-06	yes
ENSMUST00000085677	ENSMUSG00000032327	Stra6	stimulated by retinoic acid gene 6 [Source:MGI Symbol;Acc:MGI:107742]	0.347077833	-1.52666887	0.037251881	yes
ENSMUST00000021674	ENSMUSG00000021250	Fos	FBJ osteosarcoma oncogene [Source:MGI Symbol;Acc:MGI:95574]	0.425036746	-1.234340522	0.000799288	yes
ENSMUST00000086844	ENSMUSG00000000782	Tcf7	transcription factor 7, T cell specific [Source:MGI Symbol;Acc:MGI:98507]	0.389306216	-1.361022715	4.31E-05	yes
MSTRG.18865.1	ENSMUSG00000042626	Shc1	src homology 2 domain-containing transforming protein C1 [Source:MGI Symbol;Acc:MGI:98296]	0.413680734	-1.273410324	0.024898549	yes
ENSMUST00000136286	ENSMUSG00000039652	Cpeb3	cytoplasmic polyadenylation element binding protein 3 [Source:MGI Symbol;Acc:MGI:2443075]	106.3192052	6.732258414	0.009222675	yes
ENSMUST00000204598	ENSMUSG00000055239	Kcmf1	potassium channel modulatory factor 1 [Source:MGI Symbol;Acc:MGI:1921537]	0.388582791	-1.363706085	0.024353081	yes
ENSMUST00000219376	ENSMUSG00000020260	Pofut2	protein O-fucosyltransferase 2 [Source:MGI Symbol;Acc:MGI:1916863]	31.1831071	4.962692781	0.023046367	yes
ENSMUST00000107180	ENSMUSG00000030643	Rab30	RAB30, member RAS oncogene family [Source:MGI Symbol;Acc:MGI:1923235]	0.036118313	-4.79112566	0.002388957	yes
ENSMUST00000174432	ENSMUSG00000040606	Kazn	kazrin, periplakin interacting protein [Source:MGI Symbol;Acc:MGI:1918779]	0.005755268	-7.440901264	0.000119337	yes
ENSMUST00000085311	ENSMUSG00000001366	Fbxo9	f-box protein 9 [Source:MGI Symbol;Acc:MGI:1918788]	0.492537453	-1.021694662	7.02E-06	yes
ENSMUST00000110114	ENSMUSG00000022377	Asap1	ArfGAP with SH3 domain, ankyrin repeat and PH domain1 [Source:MGI Symbol;Acc:MGI:1342335]	0.01010038	-6.629446548	0.011665207	yes
ENSMUST00000168386	ENSMUSG00000064125	Prr36	proline rich 36 [Source:MGI Symbol;Acc:MGI:3605626]	0.374950797	-1.415226805	0.00443436	yes
ENSMUST00000000122	ENSMUSG00000000120	Ngfr	nerve growth factor receptor (TNFR superfamily, member 16) [Source:MGI Symbol;Acc:MGI:97323]	0.42413366	-1.237409114	0.02015724	yes
ENSMUST00000174426	ENSMUSG00000024309	Pfdn6	prefoldin subunit 6 [Source:MGI Symbol;Acc:MGI:95908]	0.010139132	-6.623921982	0.00038405	yes
ENSMUST00000077494	ENSMUSG00000024426	Atat1	alpha tubulin acetyltransferase 1 [Source:MGI Symbol;Acc:MGI:1913869]	0.004313287	-7.856996514	0.000989437	yes
ENSMUST00000042322	ENSMUSG00000037801	Iqch	IQ motif containing H [Source:MGI Symbol;Acc:MGI:1925500]	79.2039939	6.307501276	0.001005591	yes
ENSMUST00000070380	ENSMUSG00000057163	Prss2	protease, serine 2 [Source:MGI Symbol;Acc:MGI:102759]	0.216644224	-2.206600319	0.016823913	yes
ENSMUST00000101616	ENSMUSG00000031099	Smarca1	SWI/SNF related, matrix associated, actin dependent regulator of chromatin, subfamily a, member 1 [Source:MGI Symbol;Acc:MGI:1935127]	0.423849677	-1.238375409	3.18E-11	yes
ENSMUST00000176332	ENSMUSG00000090231	Cfb	complement factor B [Source:MGI Symbol;Acc:MGI:105975]	0.166146543	-2.58947182	0.018331112	yes
ENSMUST00000059676	ENSMUSG00000045091	Aqp12	aquaporin 12 [Source:MGI Symbol;Acc:MGI:2664636]	0.202318182	-2.305302117	0.000190047	yes
ENSMUST00000061469	ENSMUSG00000044177	Wfikkn2	WAP, follistatin/kazal, immunoglobulin, kunitz and netrin domain containing 2 [Source:MGI Symbol;Acc:MGI:2669209]	0.422798199	-1.241958863	0.000342097	yes
ENSMUST00000119229	ENSMUSG00000034055	Phka1	phosphorylase kinase alpha 1 [Source:MGI Symbol;Acc:MGI:97576]	942.1362967	9.879791976	0.011452531	yes
ENSMUST00000113968	ENSMUSG00000045098	Kmt5b	lysine methyltransferase 5B [Source:MGI Symbol;Acc:MGI:2444557]	0.383163616	-1.383967522	0.000364337	yes
ENSMUST00000048788	ENSMUSG00000036208	Nepro	nucleolus and neural progenitor protein [Source:MGI Symbol;Acc:MGI:2384836]	0.00703636	-7.150954982	0.004504625	yes
MSTRG.19378.2	ENSMUSG00000027883	Gpsm2	G-protein signalling modulator 2 (AGS3-like, C. elegans) [Source:MGI Symbol;Acc:MGI:1923373]	3.342696384	1.741012322	0.009523086	yes
ENSMUST00000191498	ENSMUSG00000019813	Cep57l1	centrosomal protein 57-like 1 [Source:MGI Symbol;Acc:MGI:1915511]	0.049934359	-4.323823327	0.003223956	yes
ENSMUST00000178901	ENSMUSG00000074472	Zfp872	zinc finger protein 872 [Source:MGI Symbol;Acc:MGI:3588272]	3.143621211	1.652427391	0.036005298	yes
ENSMUST00000160856	ENSMUSG00000004151	Etv1	ets variant 1 [Source:MGI Symbol;Acc:MGI:99254]	0.004927837	-7.664829858	5.48E-06	yes
ENSMUST00000160859	ENSMUSG00000021638	Ocln	occludin [Source:MGI Symbol;Acc:MGI:106183]	0.004500904	-7.795569395	0.001183463	yes
ENSMUST00000209350	ENSMUSG00000002781	Tmem143	transmembrane protein 143 [Source:MGI Symbol;Acc:MGI:1917459]	2.245064957	1.166757188	0.020512697	yes
ENSMUST00000020664	ENSMUSG00000020395	Itk	IL2 inducible T cell kinase [Source:MGI Symbol;Acc:MGI:96621]	0.108869716	-3.199325396	0.038596251	yes
ENSMUST00000197272	ENSMUSG00000076580	Igkv8-27	immunoglobulin kappa chain variable 8-27 [Source:MGI Symbol;Acc:MGI:4439868]	0.032849407	-4.927988871	0.000612688	yes
ENSMUST00000035077	ENSMUSG00000032496	Ltf	lactotransferrin [Source:MGI Symbol;Acc:MGI:96837]	7.285114705	2.864951688	0.013090257	yes
ENSMUST00000205270	ENSMUSG00000045467	Ttll13	tubulin tyrosine ligase-like family, member 13 [Source:MGI Symbol;Acc:MGI:1920845]	0.483446773	-1.048571035	0.010142281	yes
ENSMUST00000116257	ENSMUSG00000028965	Tnfrsf9	tumor necrosis factor receptor superfamily, member 9 [Source:MGI Symbol;Acc:MGI:1101059]	0.006424303	-7.282244451	0.003292968	yes
ENSMUST00000163511	ENSMUSG00000029771	Irf5	interferon regulatory factor 5 [Source:MGI Symbol;Acc:MGI:1350924]	225.1016996	7.814433139	0.00093667	yes
ENSMUST00000129335	ENSMUSG00000021224	Numb	NUMB endocytic adaptor protein [Source:MGI Symbol;Acc:MGI:107423]	2.375868301	1.248454867	0.022873604	yes
ENSMUST00000110527	ENSMUSG00000046152	Fut10	fucosyltransferase 10 [Source:MGI Symbol;Acc:MGI:2384748]	0.205611522	-2.282006985	0.039425008	yes
ENSMUST00000093312	ENSMUSG00000031734	Irx3	Iroquois related homeobox 3 [Source:MGI Symbol;Acc:MGI:1197522]	29.53972023	4.884584257	0.002703008	yes
ENSMUST00000004892	ENSMUSG00000004771	Rab11a	RAB11A, member RAS oncogene family [Source:MGI Symbol;Acc:MGI:1858202]	0.010034748	-6.638851826	0.00125868	yes
ENSMUST00000077221	ENSMUSG00000020354	Sgcd	sarcoglycan, delta (dystrophin-associated glycoprotein) [Source:MGI Symbol;Acc:MGI:1346525]	3.179465221	1.668784128	1.86E-09	yes
ENSMUST00000150488	ENSMUSG00000039375	Wdr17	WD repeat domain 17 [Source:MGI Symbol;Acc:MGI:1924662]	0.026924083	-5.21495897	7.04E-05	yes
ENSMUST00000236445	ENSMUSG00000042179	Pnliprp1	pancreatic lipase related protein 1 [Source:MGI Symbol;Acc:MGI:97723]	0.345457906	-1.533418167	0.027729489	yes
ENSMUST00000165113	ENSMUSG00000041459	Tardbp	TAR DNA binding protein [Source:MGI Symbol;Acc:MGI:2387629]	11.61628626	3.538077006	0.002003367	yes
ENSMUST00000090776	ENSMUSG00000071478	H2ac7	H2A clustered histone 7 [Source:MGI Symbol;Acc:MGI:2448289]	0.429416167	-1.219551586	0.021308392	yes
ENSMUST00000031806	ENSMUSG00000054446	Cpa1	carboxypeptidase A1, pancreatic [Source:MGI Symbol;Acc:MGI:88478]	0.242407194	-2.04449558	0.022890924	yes
ENSMUST00000177252	ENSMUSG00000024921	Smarca2	SWI/SNF related, matrix associated, actin dependent regulator of chromatin, subfamily a, member 2 [Source:MGI Symbol;Acc:MGI:99603]	0.014142184	-6.143851226	0.02974116	yes
ENSMUST00000020366	ENSMUSG00000020159	Gabrp	gamma-aminobutyric acid (GABA) A receptor, pi [Source:MGI Symbol;Acc:MGI:2387597]	2.146610685	1.102060564	0.011603832	yes
ENSMUST00000056820	ENSMUSG00000003269	Cyth2	cytohesin 2 [Source:MGI Symbol;Acc:MGI:1334255]	0.401073789	-1.318060409	0.030655658	yes
ENSMUST00000038896	ENSMUSG00000035237	Lcat	lecithin cholesterol acyltransferase [Source:MGI Symbol;Acc:MGI:96755]	0.201094666	-2.314053283	4.19E-06	yes
ENSMUST00000140761	ENSMUSG00000020253	Ppm1m	protein phosphatase 1M [Source:MGI Symbol;Acc:MGI:1915155]	0.219004657	-2.190966548	8.33E-08	yes
ENSMUST00000022599	ENSMUSG00000022021	Diaph3	diaphanous related formin 3 [Source:MGI Symbol;Acc:MGI:1927222]	0.011995551	-6.381356719	0.019427769	yes
ENSMUST00000102886	ENSMUSG00000009614	Sardh	sarcosine dehydrogenase [Source:MGI Symbol;Acc:MGI:2183102]	0.384373312	-1.379419926	0.002309528	yes
ENSMUST00000172834	ENSMUSG00000062352	Itgb1bp1	integrin beta 1 binding protein 1 [Source:MGI Symbol;Acc:MGI:1306802]	0.394393779	-1.3422913	0.035723379	yes
ENSMUST00000106762	ENSMUSG00000040481	Bptf	bromodomain PHD finger transcription factor [Source:MGI Symbol;Acc:MGI:2444008]	2.190429464	1.131213758	0.009998666	yes
ENSMUST00000031082	ENSMUSG00000029186	Pi4k2b	phosphatidylinositol 4-kinase type 2 beta [Source:MGI Symbol;Acc:MGI:1914323]	7.633191272	2.932286343	0.0049368	yes
ENSMUST00000057270	ENSMUSG00000046008	Pnlip	pancreatic lipase [Source:MGI Symbol;Acc:MGI:97722]	0.235653122	-2.085263298	0.019015414	yes
ENSMUST00000110859	ENSMUSG00000040093	Bmf	BCL2 modifying factor [Source:MGI Symbol;Acc:MGI:2176433]	35.15996143	5.135861583	0.015719347	yes
ENSMUST00000187584	ENSMUSG00000055322	Tns1	tensin 1 [Source:MGI Symbol;Acc:MGI:104552]	117.5274144	6.876853508	0.006858651	yes
ENSMUST00000208130	ENSMUSG00000042425	Frmpd3	FERM and PDZ domain containing 3 [Source:MGI Symbol;Acc:MGI:3646547]	0.319347683	-1.646800112	0.034728718	yes
ENSMUST00000186182	ENSMUSG00000030591	Psmd8	proteasome (prosome, macropain) 26S subunit, non-ATPase, 8 [Source:MGI Symbol;Acc:MGI:1888669]	53.45360044	5.740215221	0.001799704	yes
ENSMUST00000167256	ENSMUSG00000052293	Taf9	TATA-box binding protein associated factor 9 [Source:MGI Symbol;Acc:MGI:1888697]	0.003088915	-8.33868405	1.34E-09	yes
ENSMUST00000106561	ENSMUSG00000047798	Cd300lf	CD300 molecule like family member F [Source:MGI Symbol;Acc:MGI:2442359]	0.012598499	-6.310604343	0.000132171	yes
ENSMUST00000106562	ENSMUSG00000047798	Cd300lf	CD300 molecule like family member F [Source:MGI Symbol;Acc:MGI:2442359]	9.602261236	3.263374186	0.045777262	yes
ENSMUST00000023775	ENSMUSG00000023031	Cela1	chymotrypsin-like elastase family, member 1 [Source:MGI Symbol;Acc:MGI:95314]	0.208946961	-2.25879132	0.012774003	yes
ENSMUST00000128531	ENSMUSG00000027104	Atf2	activating transcription factor 2 [Source:MGI Symbol;Acc:MGI:109349]	83.34547965	6.38103205	0.023185966	yes
ENSMUST00000103526	ENSMUSG00000095589	Ighv1-55	immunoglobulin heavy variable 1-55 [Source:MGI Symbol;Acc:MGI:4439716]	0.252015268	-1.988416954	0.003389203	yes
ENSMUST00000111836	ENSMUSG00000042772	Smg7	Smg-7 homolog, nonsense mediated mRNA decay factor (C. elegans) [Source:MGI Symbol;Acc:MGI:2682334]	0.293588974	-1.768130309	0.000763468	yes
ENSMUST00000050687	ENSMUSG00000034271	Jdp2	Jun dimerization protein 2 [Source:MGI Symbol;Acc:MGI:1932093]	0.143577556	-2.800097849	0.010762541	yes
ENSMUST00000234924	ENSMUSG00000024234	Mtpap	mitochondrial poly(A) polymerase [Source:MGI Symbol;Acc:MGI:1914690]	102.7544803	6.68305749	0.010960254	yes
ENSMUST00000211807	ENSMUSG00000031765	Mt1	metallothionein 1 [Source:MGI Symbol;Acc:MGI:97171]	0.423152291	-1.240751118	0.000158456	yes
ENSMUST00000091010	ENSMUSG00000026883	Dab2ip	disabled 2 interacting protein [Source:MGI Symbol;Acc:MGI:1916851]	0.183338264	-2.447420177	0.031566649	yes
ENSMUST00000049079	ENSMUSG00000058119	Gm5771	predicted gene 5771 [Source:MGI Symbol;Acc:MGI:3646222]	0.055742258	-4.165084734	1.90E-09	yes
ENSMUST00000098538	ENSMUSG00000028256	Odf2l	outer dense fiber of sperm tails 2-like [Source:MGI Symbol;Acc:MGI:1098600]	0.294832532	-1.762032371	0.005996402	yes
ENSMUST00000168756	ENSMUSG00000022407	Adsl	adenylosuccinate lyase [Source:MGI Symbol;Acc:MGI:103202]	0.003922852	-7.993881258	8.08E-08	yes
ENSMUST00000149063	ENSMUSG00000031171	Ftsj1	FtsJ RNA methyltransferase homolog 1 (E. coli) [Source:MGI Symbol;Acc:MGI:1859648]	0.112925096	-3.146561951	0.040978785	yes
ENSMUST00000091831	ENSMUSG00000024563	Smad2	SMAD family member 2 [Source:MGI Symbol;Acc:MGI:108051]	0.012886233	-6.278025586	0.023077753	yes
ENSMUST00000021284	ENSMUSG00000020902	Ntn1	netrin 1 [Source:MGI Symbol;Acc:MGI:105088]	0.298390474	-1.744726616	0.000362079	yes
ENSMUST00000132607	ENSMUSG00000079020	Slc45a4	solute carrier family 45, member 4 [Source:MGI Symbol;Acc:MGI:2146236]	0.005677852	-7.460439161	1.45E-06	yes
ENSMUST00000148879	ENSMUSG00000029730	Mcm7	minichromosome maintenance complex component 7 [Source:MGI Symbol;Acc:MGI:1298398]	0.395654981	-1.337685174	0.020473775	yes
ENSMUST00000129585	ENSMUSG00000020719	Ddx5	DEAD box helicase 5 [Source:MGI Symbol;Acc:MGI:105037]	0.498878467	-1.003239696	0.016498607	yes
ENSMUST00000058667	ENSMUSG00000047085	Lrrc4b	leucine rich repeat containing 4B [Source:MGI Symbol;Acc:MGI:3027390]	0.284574391	-1.813122256	0.039462425	yes
ENSMUST00000079415	ENSMUSG00000030428	Ttyh1	tweety family member 1 [Source:MGI Symbol;Acc:MGI:1889007]	0.410582466	-1.284256075	0.005591547	yes
ENSMUST00000189588	ENSMUSG00000042757	Tmem108	transmembrane protein 108 [Source:MGI Symbol;Acc:MGI:1932411]	2.076181146	1.053932323	0.001635357	yes
ENSMUST00000045325	ENSMUSG00000109324	Prmt1	protein arginine N-methyltransferase 1 [Source:MGI Symbol;Acc:MGI:107846]	2.662950545	1.413025636	0.002230346	yes
ENSMUST00000121584	ENSMUSG00000014039	Prdm15	PR domain containing 15 [Source:MGI Symbol;Acc:MGI:1930121]	2.021765786	1.015615876	0.03441642	yes
ENSMUST00000041133	ENSMUSG00000036136	Fam110c	family with sequence similarity 110, member C [Source:MGI Symbol;Acc:MGI:1918813]	0.349298411	-1.517468013	0.006270058	yes
ENSMUST00000111976	ENSMUSG00000026365	Cfh	complement component factor h [Source:MGI Symbol;Acc:MGI:88385]	14.81487244	3.8889743	7.12E-09	yes
ENSMUST00000097697	ENSMUSG00000073650	Catip	ciliogenesis associated TTC17 interacting protein [Source:MGI Symbol;Acc:MGI:2685062]	56.5760939	5.822120669	0.044059472	yes
ENSMUST00000097698	ENSMUSG00000026189	Pecr	peroxisomal trans-2-enoyl-CoA reductase [Source:MGI Symbol;Acc:MGI:2148199]	5.027061573	2.32971536	0.031630707	yes
ENSMUST00000103423	ENSMUSG00000076615	Ighg3	Immunoglobulin heavy constant gamma 3 [Source:MGI Symbol;Acc:MGI:2144790]	0.219577767	-2.187196114	4.90E-05	yes
ENSMUST00000094357	ENSMUSG00000029452	Tmem116	transmembrane protein 116 [Source:MGI Symbol;Acc:MGI:1924712]	0.195734709	-2.353028488	0.02649428	yes
ENSMUST00000002101	ENSMUSG00000002033	Cd3g	CD3 antigen, gamma polypeptide [Source:MGI Symbol;Acc:MGI:88333]	0.283691951	-1.817602875	0.048700893	yes
ENSMUST00000159584	ENSMUSG00000090061	Nwd2	NACHT and WD repeat domain containing 2 [Source:MGI Symbol;Acc:MGI:1920464]	0.270250832	-1.887629033	0.002883384	yes
ENSMUST00000167708	ENSMUSG00000046876	Atxn1	ataxin 1 [Source:MGI Symbol;Acc:MGI:104783]	0.255439951	-1.968943913	0.000643181	yes
ENSMUST00000237164	ENSMUSG00000062202	Btbd9	BTB (POZ) domain containing 9 [Source:MGI Symbol;Acc:MGI:1916625]	0.019416892	-5.68654393	0.003117628	yes
ENSMUST00000239410	ENSMUSG00000014195	Dnajc7	DnaJ heat shock protein family (Hsp40) member C7 [Source:MGI Symbol;Acc:MGI:1928373]	0.011426149	-6.451516985	0.018351518	yes
ENSMUST00000228971	ENSMUSG00000042303	Sgsm3	small G protein signaling modulator 3 [Source:MGI Symbol;Acc:MGI:1916329]	0.162964315	-2.617372008	0.019388887	yes
ENSMUST00000226972	ENSMUSG00000035875	AI182371	expressed sequence AI182371 [Source:MGI Symbol;Acc:MGI:2138853]	0.142211495	-2.813890008	0.012300121	yes
ENSMUST00000032174	ENSMUSG00000030087	Klf15	Kruppel-like factor 15 [Source:MGI Symbol;Acc:MGI:1929988]	0.440959926	-1.181280545	0.012294777	yes
ENSMUST00000032175	ENSMUSG00000030088	Aldh1l1	aldehyde dehydrogenase 1 family, member L1 [Source:MGI Symbol;Acc:MGI:1340024]	0.287300626	-1.799366961	0.00384	yes
ENSMUST00000028161	ENSMUSG00000026818	Cel	carboxyl ester lipase [Source:MGI Symbol;Acc:MGI:88374]	0.260733028	-1.93935475	0.030429433	yes
ENSMUST00000131257	ENSMUSG00000025920	Stau2	staufen double-stranded RNA binding protein 2 [Source:MGI Symbol;Acc:MGI:1352508]	119.293281	6.898368977	0.011960727	yes
ENSMUST00000103523	ENSMUSG00000093894	Ighv1-53	immunoglobulin heavy variable 1-53 [Source:MGI Symbol;Acc:MGI:3576502]	0.124669728	-3.003816904	0.001182297	yes
ENSMUST00000075363	ENSMUSG00000028937	Acot7	acyl-CoA thioesterase 7 [Source:MGI Symbol;Acc:MGI:1917275]	0.375079054	-1.414733397	0.017473141	yes
ENSMUST00000233102	ENSMUSG00000024222	Fkbp5	FK506 binding protein 5 [Source:MGI Symbol;Acc:MGI:104670]	0.323098543	-1.62995385	0.033918095	yes
ENSMUST00000119180	ENSMUSG00000084174	Sycn	syncollin [Source:MGI Symbol;Acc:MGI:1915666]	0.271135422	-1.88291449	0.03283374	yes
ENSMUST00000224995	ENSMUSG00000074886	Grk6	G protein-coupled receptor kinase 6 [Source:MGI Symbol;Acc:MGI:1347078]	56.44806928	5.818852331	0.042279059	yes
ENSMUST00000033966	ENSMUSG00000031562	Dctd	dCMP deaminase [Source:MGI Symbol;Acc:MGI:2444529]	97.39907167	6.605836117	0.011934073	yes
ENSMUST00000011607	ENSMUSG00000011463	Cpb1	carboxypeptidase B1 (tissue) [Source:MGI Symbol;Acc:MGI:1923953]	0.224790004	-2.153350214	0.018840723	yes
ENSMUST00000090685	ENSMUSG00000058388	Phtf1	putative homeodomain transcription factor 1 [Source:MGI Symbol;Acc:MGI:1332671]	0.305814798	-1.709269876	0.006829498	yes
ENSMUST00000154705	ENSMUSG00000063889	Crem	cAMP responsive element modulator [Source:MGI Symbol;Acc:MGI:88495]	0.022121381	-5.498414709	0.003817018	yes
ENSMUST00000176042	ENSMUSG00000008206	Cers4	ceramide synthase 4 [Source:MGI Symbol;Acc:MGI:1914510]	0.045993027	-4.44244105	0.028651845	yes
ENSMUST00000040498	ENSMUSG00000036492	Rnf39	ring finger protein 39 [Source:MGI Symbol;Acc:MGI:2156378]	0.442432399	-1.176471058	0.010177533	yes
ENSMUST00000079772	ENSMUSG00000063727	Tnfrsf11b	tumor necrosis factor receptor superfamily, member 11b (osteoprotegerin) [Source:MGI Symbol;Acc:MGI:109587]	2.739905917	1.454126355	2.35E-09	yes
ENSMUST00000159955	ENSMUSG00000026639	Lamb3	laminin, beta 3 [Source:MGI Symbol;Acc:MGI:99915]	148.9450828	7.218636686	4.70E-08	yes
ENSMUST00000084396	ENSMUSG00000010751	Tnfrsf22	tumor necrosis factor receptor superfamily, member 22 [Source:MGI Symbol;Acc:MGI:1930270]	33.15501629	5.051155259	0.033770726	yes
ENSMUST00000079855	ENSMUSG00000058470	Gm8369	predicted gene 8369 [Source:MGI Symbol;Acc:MGI:3645380]	0.038385362	-4.703299922	0.007493646	yes
ENSMUST00000161057	ENSMUSG00000036885	Arhgef26	Rho guanine nucleotide exchange factor (GEF) 26 [Source:MGI Symbol;Acc:MGI:1918053]	0.154568635	-2.693680494	0.003409019	yes
ENSMUST00000042985	ENSMUSG00000034957	Cebpa	CCAAT/enhancer binding protein (C/EBP), alpha [Source:MGI Symbol;Acc:MGI:99480]	0.391447957	-1.353107581	0.000932933	yes
ENSMUST00000159041	ENSMUSG00000026335	Pam	peptidylglycine alpha-amidating monooxygenase [Source:MGI Symbol;Acc:MGI:97475]	2.195582824	1.134603958	0.000493604	yes
ENSMUST00000093925	ENSMUSG00000018634	Crhr1	corticotropin releasing hormone receptor 1 [Source:MGI Symbol;Acc:MGI:88498]	2.350897245	1.233211482	0.045554608	yes
ENSMUST00000172753	ENSMUSG00000090877	Hspa1b	heat shock protein 1B [Source:MGI Symbol;Acc:MGI:99517]	0.408217764	-1.292589132	0.00617498	yes
ENSMUST00000217308	ENSMUSG00000074505	Fat3	FAT atypical cadherin 3 [Source:MGI Symbol;Acc:MGI:2444314]	0.00141595	-9.464013757	0.015434346	yes
ENSMUST00000109701	ENSMUSG00000027593	Raly	hnRNP-associated with lethal yellow [Source:MGI Symbol;Acc:MGI:97850]	0.452082811	-1.145341029	7.95E-05	yes
ENSMUST00000155014	ENSMUSG00000044037	Als2cl	ALS2 C-terminal like [Source:MGI Symbol;Acc:MGI:2447532]	0.001795251	-9.121598738	0.019581155	yes
ENSMUST00000122100	ENSMUSG00000020053	Igf1	insulin-like growth factor 1 [Source:MGI Symbol;Acc:MGI:96432]	0.211757373	-2.239515891	0.004769761	yes
ENSMUST00000175737	ENSMUSG00000048277	Syngr2	synaptogyrin 2 [Source:MGI Symbol;Acc:MGI:1328324]	2.435434991	1.284179474	0.049666348	yes
ENSMUST00000230744	ENSMUSG00000023031	Cela1	chymotrypsin-like elastase family, member 1 [Source:MGI Symbol;Acc:MGI:95314]	0.264447751	-1.918945386	0.023205811	yes
ENSMUST00000106832	ENSMUSG00000027845	Dclre1b	DNA cross-link repair 1B [Source:MGI Symbol;Acc:MGI:2156057]	0.352566861	-1.504031217	0.03608953	yes
ENSMUST00000226438	ENSMUSG00000022270	Retreg1	reticulophagy regulator 1 [Source:MGI Symbol;Acc:MGI:1913520]	0.383121864	-1.384124734	0.005721348	yes
ENSMUST00000068394	ENSMUSG00000055026	Gabrg3	gamma-aminobutyric acid (GABA) A receptor, subunit gamma 3 [Source:MGI Symbol;Acc:MGI:95624]	0.232724172	-2.103307031	0.036532815	yes
ENSMUST00000091565	ENSMUSG00000075595	Zfp652	zinc finger protein 652 [Source:MGI Symbol;Acc:MGI:2442221]	0.011314905	-6.465631683	0.01887568	yes
ENSMUST00000135790	ENSMUSG00000019647	Sema6a	sema domain, transmembrane domain (TM), and cytoplasmic domain, (semaphorin) 6A [Source:MGI Symbol;Acc:MGI:1203727]	0.015796216	-5.984277206	0.034638746	yes
ENSMUST00000205240	ENSMUSG00000068341	Reg3d	regenerating islet-derived 3 delta [Source:MGI Symbol;Acc:MGI:1353426]	0.018311317	-5.771120667	0.006785303	yes
ENSMUST00000077354	ENSMUSG00000066513	Klk1b4	kallikrein 1-related pepidase b4 [Source:MGI Symbol;Acc:MGI:97320]	0.118567273	-3.076222246	0.003359731	yes
ENSMUST00000132353	ENSMUSG00000070360	Amy2a1	amylase 2a1 [Source:MGI Symbol;Acc:MGI:104548]	0.149034708	-2.746279742	0.001974204	yes
ENSMUST00000231482	ENSMUSG00000067942	Zfp160	zinc finger protein 160 [Source:MGI Symbol;Acc:MGI:108187]	0.005713389	-7.451437544	0.002371317	yes
ENSMUST00000191511	ENSMUSG00000021843	Ktn1	kinectin 1 [Source:MGI Symbol;Acc:MGI:109153]	0.008535806	-6.872256825	0.01429144	yes
ENSMUST00000172630	ENSMUSG00000030688	Stard10	START domain containing 10 [Source:MGI Symbol;Acc:MGI:1860093]	0.082424762	-3.600778379	0.049884207	yes
ENSMUST00000069609	ENSMUSG00000026565	Pou2f1	POU domain, class 2, transcription factor 1 [Source:MGI Symbol;Acc:MGI:101898]	55.13487363	5.784893228	0.046373504	yes
ENSMUST00000145482	ENSMUSG00000023007	Prpf40b	pre-mRNA processing factor 40B [Source:MGI Symbol;Acc:MGI:1925583]	0.48625203	-1.040223823	0.029326352	yes
ENSMUST00000010210	ENSMUSG00000010066	Cacna2d2	calcium channel, voltage-dependent, alpha 2/delta subunit 2 [Source:MGI Symbol;Acc:MGI:1929813]	0.00661928	-7.239110079	0.004276061	yes
ENSMUST00000227663	ENSMUSG00000026781	Acbd5	acyl-Coenzyme A binding domain containing 5 [Source:MGI Symbol;Acc:MGI:1921409]	0.005239288	-7.576413586	0.001801015	yes
ENSMUST00000114960	ENSMUSG00000061751	Kalrn	kalirin, RhoGEF kinase [Source:MGI Symbol;Acc:MGI:2685385]	3.654964529	1.869857405	0.020814896	yes
ENSMUST00000120101	ENSMUSG00000043587	Pxylp1	2-phosphoxylose phosphatase 1 [Source:MGI Symbol;Acc:MGI:2442444]	3.328168952	1.734728673	0.000577412	yes
ENSMUST00000203266	ENSMUSG00000071356	Reg3b	regenerating islet-derived 3 beta [Source:MGI Symbol;Acc:MGI:97478]	0.004381723	-7.834285856	1.02E-05	yes
ENSMUST00000219687	ENSMUSG00000112129	Pbld1	phenazine biosynthesis-like protein domain containing 1 [Source:MGI Symbol;Acc:MGI:1915621]	0.20978732	-2.253000617	0.013689117	yes
ENSMUST00000110287	ENSMUSG00000053552	Ebf4	early B cell factor 4 [Source:MGI Symbol;Acc:MGI:2385972]	104.4568721	6.706763599	0.009917708	yes
ENSMUST00000068214	ENSMUSG00000028373	Astn2	astrotactin 2 [Source:MGI Symbol;Acc:MGI:1889277]	0.203477338	-2.29705997	0.002104247	yes
ENSMUST00000162864	ENSMUSG00000004127	Trmt10a	tRNA methyltransferase 10A [Source:MGI Symbol;Acc:MGI:1920421]	68.11824718	6.089969407	0.027472867	yes
ENSMUST00000238723	ENSMUSG00000028637	Ccdc30	coiled-coil domain containing 30 [Source:MGI Symbol;Acc:MGI:1920582]	12.84645636	3.683298548	0.018113038	yes
ENSMUST00000155215	ENSMUSG00000031284	Pak3	p21 (RAC1) activated kinase 3 [Source:MGI Symbol;Acc:MGI:1339656]	40.12643294	5.326481008	0.003217759	yes
ENSMUST00000021234	ENSMUSG00000020866	Cacna1g	calcium channel, voltage-dependent, T type, alpha 1G subunit [Source:MGI Symbol;Acc:MGI:1201678]	63.35027592	5.985278998	0.036656639	yes
ENSMUST00000041475	ENSMUSG00000048612	Myof	myoferlin [Source:MGI Symbol;Acc:MGI:1919192]	126.3260936	6.981008859	0.000631359	yes
ENSMUST00000161886	ENSMUSG00000025221	Kcnip2	Kv channel-interacting protein 2 [Source:MGI Symbol;Acc:MGI:2135916]	3.16900627	1.664030514	0.006383498	yes
ENSMUST00000006914	ENSMUSG00000006731	B4galnt1	beta-1,4-N-acetyl-galactosaminyl transferase 1 [Source:MGI Symbol;Acc:MGI:1342057]	0.440972959	-1.181237906	0.000851833	yes
ENSMUST00000042329	ENSMUSG00000042271	Nxt2	nuclear transport factor 2-like export factor 2 [Source:MGI Symbol;Acc:MGI:2147914]	320.1712029	8.322699743	1.51E-09	yes
ENSMUST00000043726	ENSMUSG00000038742	Angptl6	angiopoietin-like 6 [Source:MGI Symbol;Acc:MGI:1917976]	0.285642763	-1.807716117	0.008809437	yes
ENSMUST00000030257	ENSMUSG00000028532	Cachd1	cache domain containing 1 [Source:MGI Symbol;Acc:MGI:2444177]	0.428715347	-1.221908032	0.027044581	yes
ENSMUST00000073418	ENSMUSG00000022565	Plec	plectin [Source:MGI Symbol;Acc:MGI:1277961]	0.001355223	-9.52725451	0.014759487	yes
ENSMUST00000126114	ENSMUSG00000057054	Inca1	inhibitor of CDK, cyclin A1 interacting protein 1 [Source:MGI Symbol;Acc:MGI:2144284]	0.007312722	-7.09537572	1.05E-05	yes
ENSMUST00000054927	ENSMUSG00000010086	Rnf112	ring finger protein 112 [Source:MGI Symbol;Acc:MGI:106611]	26.50795135	4.728353272	0.038301927	yes
ENSMUST00000170201	ENSMUSG00000022801	Lrch3	leucine-rich repeats and calponin homology (CH) domain containing 3 [Source:MGI Symbol;Acc:MGI:1917394]	0.003625177	-8.107732987	0.000429163	yes
ENSMUST00000227697	ENSMUSG00000022103	Gfra2	glial cell line derived neurotrophic factor family receptor alpha 2 [Source:MGI Symbol;Acc:MGI:1195462]	0.024651406	-5.342186254	0.020917292	yes
ENSMUST00000194371	ENSMUSG00000057335	Cep170	centrosomal protein 170 [Source:MGI Symbol;Acc:MGI:1918348]	0.39169596	-1.352193847	0.001190121	yes
ENSMUST00000160132	ENSMUSG00000005610	Eif4g2	eukaryotic translation initiation factor 4, gamma 2 [Source:MGI Symbol;Acc:MGI:109207]	0.257852251	-1.955383454	0.02823867	yes
ENSMUST00000074359	ENSMUSG00000066512	Klk1b5	kallikrein 1-related peptidase b5 [Source:MGI Symbol;Acc:MGI:892020]	0.116111345	-3.106419152	9.28E-06	yes
ENSMUST00000155186	ENSMUSG00000006345	Ggt1	gamma-glutamyltransferase 1 [Source:MGI Symbol;Acc:MGI:95706]	0.311473969	-1.682816499	0.023355206	yes
ENSMUST00000197567	ENSMUSG00000028184	Adgrl2	adhesion G protein-coupled receptor L2 [Source:MGI Symbol;Acc:MGI:2139714]	0.007996837	-6.966354784	0.006832738	yes
ENSMUST00000077196	ENSMUSG00000037185	Krt80	keratin 80 [Source:MGI Symbol;Acc:MGI:1921377]	0.496986034	-1.008722786	4.72E-06	yes
ENSMUST00000234557	ENSMUSG00000002504	Slc9a3r2	solute carrier family 9 (sodium/hydrogen exchanger), member 3 regulator 2 [Source:MGI Symbol;Acc:MGI:1890662]	0.00866653	-6.850329767	1.39E-05	yes
ENSMUST00000173404	ENSMUSG00000028033	Kcnq5	potassium voltage-gated channel, subfamily Q, member 5 [Source:MGI Symbol;Acc:MGI:1924937]	0.01728092	-5.854676203	0.045533709	yes
ENSMUST00000113039	ENSMUSG00000001228	Uhrf1	ubiquitin-like, containing PHD and RING finger domains, 1 [Source:MGI Symbol;Acc:MGI:1338889]	0.351556404	-1.508171918	0.006481492	yes
ENSMUST00000100993	ENSMUSG00000071226	Cecr2	CECR2, histone acetyl-lysine reader [Source:MGI Symbol;Acc:MGI:1923799]	0.12830179	-2.962386794	0.004764761	yes
ENSMUST00000017732	ENSMUSG00000017588	Krt27	keratin 27 [Source:MGI Symbol;Acc:MGI:1339999]	0.097106415	-3.36428959	0.024929917	yes
ENSMUST00000027753	ENSMUSG00000026479	Lamc2	laminin, gamma 2 [Source:MGI Symbol;Acc:MGI:99913]	0.093906985	-3.412623716	0.000847705	yes
ENSMUST00000113197	ENSMUSG00000033460	Armcx1	armadillo repeat containing, X-linked 1 [Source:MGI Symbol;Acc:MGI:1925498]	0.339719087	-1.557585816	0.001979384	yes
ENSMUST00000088735	ENSMUSG00000022026	Olfm4	olfactomedin 4 [Source:MGI Symbol;Acc:MGI:2685142]	0.021847747	-5.516371702	0.004791113	yes
ENSMUST00000159164	ENSMUSG00000029275	Gfi1	growth factor independent 1 transcription repressor [Source:MGI Symbol;Acc:MGI:103170]	0.013138164	-6.250092525	0.022997911	yes
ENSMUST00000019447	ENSMUSG00000019303	Psmc3ip	proteasome (prosome, macropain) 26S subunit, ATPase 3, interacting protein [Source:MGI Symbol;Acc:MGI:1098610]	0.056408399	-4.14794619	0.007306584	yes
ENSMUST00000208071	ENSMUSG00000025728	Pigq	phosphatidylinositol glycan anchor biosynthesis, class Q [Source:MGI Symbol;Acc:MGI:1333114]	15.97911845	3.998115913	0.006059629	yes
ENSMUST00000037875	ENSMUSG00000027422	Rrbp1	ribosome binding protein 1 [Source:MGI Symbol;Acc:MGI:1932395]	0.461329437	-1.116130741	0.012876485	yes
ENSMUST00000080728	ENSMUSG00000028524	Sgip1	SH3-domain GRB2-like (endophilin) interacting protein 1 [Source:MGI Symbol;Acc:MGI:1920344]	2.344630388	1.229360511	0.031188525	yes
ENSMUST00000080721	ENSMUSG00000058152	Chsy3	chondroitin sulfate synthase 3 [Source:MGI Symbol;Acc:MGI:1926173]	0.38008454	-1.395607749	0.036289399	yes
ENSMUST00000032089	ENSMUSG00000030017	Reg3g	regenerating islet-derived 3 gamma [Source:MGI Symbol;Acc:MGI:109406]	0.033898023	-4.882655038	0.000205828	yes
ENSMUST00000151152	ENSMUSG00000058248	Kcnh1	potassium voltage-gated channel, subfamily H (eag-related), member 1 [Source:MGI Symbol;Acc:MGI:1341721]	3.050263719	1.60893398	0.012907216	yes
ENSMUST00000184980	ENSMUSG00000021023	Prorp	protein only RNase P catalytic subunit [Source:MGI Symbol;Acc:MGI:1913382]	0.014148266	-6.143230955	0.026898652	yes
ENSMUST00000118340	ENSMUSG00000062232	Rapgef2	Rap guanine nucleotide exchange factor (GEF) 2 [Source:MGI Symbol;Acc:MGI:2659071]	1504.080864	10.55466642	8.48E-17	yes
ENSMUST00000204687	ENSMUSG00000059654	Reg1	regenerating islet-derived 1 [Source:MGI Symbol;Acc:MGI:97895]	0.139641244	-2.840202982	2.78E-06	yes
ENSMUST00000187182	ENSMUSG00000032036	Kirrel3	kirre like nephrin family adhesion molecule 3 [Source:MGI Symbol;Acc:MGI:1914953]	0.034120291	-4.873226222	0.030357908	yes
ENSMUST00000191794	ENSMUSG00000037892	Pcdh18	protocadherin 18 [Source:MGI Symbol;Acc:MGI:1920423]	67.65054119	6.08002957	0.000388514	yes
ENSMUST00000203908	ENSMUSG00000002266	Zim1	zinc finger, imprinted 1 [Source:MGI Symbol;Acc:MGI:1341879]	0.226061422	-2.145213281	0.02117438	yes
ENSMUST00000098673	ENSMUSG00000074268	Amy2a5	amylase 2a5 [Source:MGI Symbol;Acc:MGI:88020]	0.212014349	-2.237766185	0.000418612	yes
ENSMUST00000226374	ENSMUSG00000021917	Spcs1	signal peptidase complex subunit 1 homolog (S. cerevisiae) [Source:MGI Symbol;Acc:MGI:1916269]	33.82566022	5.080046189	0.0386035	yes
ENSMUST00000114785	ENSMUSG00000024225	Clps	colipase, pancreatic [Source:MGI Symbol;Acc:MGI:88421]	0.202989542	-2.300522693	0.002114471	yes
ENSMUST00000105645	ENSMUSG00000047613	A430005L14Rik	RIKEN cDNA A430005L14 gene [Source:MGI Symbol;Acc:MGI:2140680]	119.6544068	6.902729721	2.49E-05	yes
MSTRG.20112.8	ENSMUSG00000028410	Dnaja1	DnaJ heat shock protein family (Hsp40) member A1 [Source:MGI Symbol;Acc:MGI:1270129]	0.427247408	-1.226856355	0.001488136	yes
ENSMUST00000149774	ENSMUSG00000031389	Arhgap4	Rho GTPase activating protein 4 [Source:MGI Symbol;Acc:MGI:2159577]	36.50160274	5.189887907	0.009324544	yes
ENSMUST00000213809	ENSMUSG00000032182	Yipf2	Yip1 domain family, member 2 [Source:MGI Symbol;Acc:MGI:1922016]	3.097701007	1.631197901	0.017645668	yes
MSTRG.5833.5	ENSMUSG00000034120	Srsf2	serine and arginine-rich splicing factor 2 [Source:MGI Symbol;Acc:MGI:98284]	0.005480627	-7.511443396	0.002069858	yes
ENSMUST00000084509	ENSMUSG00000047517	Dmbt1	deleted in malignant brain tumors 1 [Source:MGI Symbol;Acc:MGI:106210]	0.20525697	-2.284496884	0.005719882	yes
ENSMUST00000021685	ENSMUSG00000021260	Hhipl1	hedgehog interacting protein-like 1 [Source:MGI Symbol;Acc:MGI:1919265]	0.103584577	-3.271118883	0.02705707	yes
ENSMUST00000028689	ENSMUSG00000027253	Lrp4	low density lipoprotein receptor-related protein 4 [Source:MGI Symbol;Acc:MGI:2442252]	0.463464956	-1.109467837	0.018256343	yes
ENSMUST00000137075	ENSMUSG00000008305	Tle1	transducin-like enhancer of split 1 [Source:MGI Symbol;Acc:MGI:104636]	2.539634365	1.344620805	0.009318834	yes
ENSMUST00000105245	ENSMUSG00000039994	Timeless	timeless circadian clock 1 [Source:MGI Symbol;Acc:MGI:1321393]	0.072363579	-3.788592418	0.008368182	yes
ENSMUST00000105244	ENSMUSG00000039994	Timeless	timeless circadian clock 1 [Source:MGI Symbol;Acc:MGI:1321393]	9.77247297	3.288723689	0.040167939	yes
ENSMUST00000031318	ENSMUSG00000029371	Cxcl5	chemokine (C-X-C motif) ligand 5 [Source:MGI Symbol;Acc:MGI:1096868]	46.94075856	5.552769251	0.011235684	yes
MSTRG.28335.1	ENSMUSG00000009545	Kcnq1	potassium voltage-gated channel, subfamily Q, member 1 [Source:MGI Symbol;Acc:MGI:108083]	2.958924922	1.565073091	0.002654865	yes
ENSMUST00000223206	ENSMUSG00000021585	Cast	calpastatin [Source:MGI Symbol;Acc:MGI:1098236]	0.434724933	-1.201825252	0.004543798	yes
MSTRG.29473.1	ENSMUSG00000056608	Chd9	chromodomain helicase DNA binding protein 9 [Source:MGI Symbol;Acc:MGI:1924001]	0.463267595	-1.110082324	0.002132851	yes
ENSMUST00000113502	ENSMUSG00000024947	Men1	multiple endocrine neoplasia 1 [Source:MGI Symbol;Acc:MGI:1316736]	3.260143399	1.704935423	1.12E-07	yes
ENSMUST00000156422	ENSMUSG00000019647	Sema6a	sema domain, transmembrane domain (TM), and cytoplasmic domain, (semaphorin) 6A [Source:MGI Symbol;Acc:MGI:1203727]	152.6628735	7.254205441	4.66E-06	yes
ENSMUST00000103357	ENSMUSG00000076556	Igkv4-57	immunoglobulin kappa variable 4-57 [Source:MGI Symbol;Acc:MGI:2685035]	0.085562752	-3.546873301	0.017210788	yes
ENSMUST00000135246	ENSMUSG00000026098	Pms1	PMS1 homolog 1, mismatch repair system component [Source:MGI Symbol;Acc:MGI:1202302]	8.436491771	3.076643194	0.041132625	yes
ENSMUST00000236711	ENSMUSG00000033016	Nfatc1	nuclear factor of activated T cells, cytoplasmic, calcineurin dependent 1 [Source:MGI Symbol;Acc:MGI:102469]	0.024704558	-5.339078946	0.013660521	yes
ENSMUST00000162907	ENSMUSG00000025812	Pard3	par-3 family cell polarity regulator [Source:MGI Symbol;Acc:MGI:2135608]	0.276837682	-1.852887765	0.037334416	yes
ENSMUST00000015998	ENSMUSG00000015854	Cd5l	CD5 antigen-like [Source:MGI Symbol;Acc:MGI:1334419]	0.028441887	-5.135838981	5.53E-05	yes
ENSMUST00000198064	ENSMUSG00000005583	Mef2c	myocyte enhancer factor 2C [Source:MGI Symbol;Acc:MGI:99458]	0.034658243	-4.85065768	0.002073673	yes
ENSMUST00000038730	ENSMUSG00000033383	Rtp1	receptor transporter protein 1 [Source:MGI Symbol;Acc:MGI:2685450]	0.352711151	-1.503440909	0.037007653	yes
ENSMUST00000237248	ENSMUSG00000006705	Pknox1	Pbx/knotted 1 homeobox [Source:MGI Symbol;Acc:MGI:1201409]	0.173529683	-2.526745635	0.021654121	yes
ENSMUST00000006101	ENSMUSG00000005947	Itgae	integrin alpha E, epithelial-associated [Source:MGI Symbol;Acc:MGI:1298377]	0.373593243	-1.420459735	0.031086334	yes
ENSMUST00000200776	ENSMUSG00000029153	Ociad2	OCIA domain containing 2 [Source:MGI Symbol;Acc:MGI:1916377]	94.13708718	6.556691308	0.014689809	yes
ENSMUST00000165370	ENSMUSG00000021557	Agtpbp1	ATP/GTP binding protein 1 [Source:MGI Symbol;Acc:MGI:2159437]	2.173232673	1.119842642	0.039916734	yes
ENSMUST00000107644	ENSMUSG00000006599	Gtf2h1	general transcription factor II H, polypeptide 1 [Source:MGI Symbol;Acc:MGI:1277216]	0.05548346	-4.171798434	0.001572584	yes
ENSMUST00000176383	ENSMUSG00000025255	Zfhx4	zinc finger homeodomain 4 [Source:MGI Symbol;Acc:MGI:2137668]	0.294604776	-1.763147278	0.009094965	yes
ENSMUST00000023722	ENSMUSG00000022987	Zfp641	zinc finger protein 641 [Source:MGI Symbol;Acc:MGI:2442788]	0.490256312	-1.028391891	0.000922536	yes
ENSMUST00000067417	ENSMUSG00000021944	Gata4	GATA binding protein 4 [Source:MGI Symbol;Acc:MGI:95664]	0.231353631	-2.111828352	0.010527034	yes
ENSMUST00000024840	ENSMUSG00000024043	Arhgap28	Rho GTPase activating protein 28 [Source:MGI Symbol;Acc:MGI:2147003]	0.418327936	-1.257293751	0.028781578	yes
ENSMUST00000220291	ENSMUSG00000019960	Dusp6	dual specificity phosphatase 6 [Source:MGI Symbol;Acc:MGI:1914853]	0.015814996	-5.982562978	0.035931957	yes
ENSMUST00000002846	ENSMUSG00000002769	Gnmt	glycine N-methyltransferase [Source:MGI Symbol;Acc:MGI:1202304]	0.277934091	-1.847185293	0.000378814	yes
ENSMUST00000071537	ENSMUSG00000017119	Nbr1	NBR1, autophagy cargo receptor [Source:MGI Symbol;Acc:MGI:108498]	0.006295136	-7.311546776	5.54E-07	yes
ENSMUST00000200171	ENSMUSG00000053819	Camk2d	calcium/calmodulin-dependent protein kinase II, delta [Source:MGI Symbol;Acc:MGI:1341265]	0.096900577	-3.367350933	0.037931588	yes
ENSMUST00000168782	ENSMUSG00000021922	Itih4	inter alpha-trypsin inhibitor, heavy chain 4 [Source:MGI Symbol;Acc:MGI:109536]	0.00582316	-7.423982056	5.35E-05	yes
MSTRG.20105.1	ENSMUSG00000036822	Topors	topoisomerase I binding, arginine/serine-rich [Source:MGI Symbol;Acc:MGI:2146189]	76.91394273	6.265173244	0.021147283	yes
ENSMUST00000092889	ENSMUSG00000061288	Taok3	TAO kinase 3 [Source:MGI Symbol;Acc:MGI:3041177]	2.379152439	1.250447712	9.35E-06	yes
ENSMUST00000113071	ENSMUSG00000089768	Tmsb15b1	thymosin beta 15b1 [Source:MGI Symbol;Acc:MGI:3843059]	0.494029637	-1.017330502	0.034527188	yes
ENSMUST00000075162	ENSMUSG00000063903	Klk1	kallikrein 1 [Source:MGI Symbol;Acc:MGI:102850]	0.199075397	-2.328613163	0.009530513	yes
ENSMUST00000177992	ENSMUSG00000037652	Phc3	polyhomeotic 3 [Source:MGI Symbol;Acc:MGI:2181434]	0.19511094	-2.35763342	2.22E-07	yes
ENSMUST00000209990	ENSMUSG00000004698	Hdac9	histone deacetylase 9 [Source:MGI Symbol;Acc:MGI:1931221]	12.94404047	3.694216118	0.017066641	yes
ENSMUST00000190566	ENSMUSG00000058883	Zfp708	zinc finger protein 708 [Source:MGI Symbol;Acc:MGI:3040674]	0.00532116	-7.554043581	8.51E-07	yes
ENSMUST00000094816	ENSMUSG00000006019	Dhx34	DEAH (Asp-Glu-Ala-His) box polypeptide 34 [Source:MGI Symbol;Acc:MGI:1918973]	2.099576294	1.070098213	0.001133558	yes
ENSMUST00000212300	ENSMUSG00000005483	Dnajb1	DnaJ heat shock protein family (Hsp40) member B1 [Source:MGI Symbol;Acc:MGI:1931874]	0.438581737	-1.189082358	0.002100345	yes
ENSMUST00000095076	ENSMUSG00000028434	Epb41l4b	erythrocyte membrane protein band 4.1 like 4b [Source:MGI Symbol;Acc:MGI:1859149]	0.203932284	-2.29383791	0.013128438	yes
ENSMUST00000153871	ENSMUSG00000044551	9930012K11Rik	RIKEN cDNA 9930012K11 gene [Source:MGI Symbol;Acc:MGI:2145726]	0.175893914	-2.507222526	0.048789553	yes
ENSMUST00000239441	ENSMUSG00000039201	Tbc1d25	TBC1 domain family, member 25 [Source:MGI Symbol;Acc:MGI:2444862]	0.018411406	-5.763256403	0.001425351	yes
ENSMUST00000033255	ENSMUSG00000030954	Gp2	glycoprotein 2 (zymogen granule membrane) [Source:MGI Symbol;Acc:MGI:1914383]	0.000975409	-10.00170537	0.01047398	yes
ENSMUST00000228362	ENSMUSG00000034731	Dgkh	diacylglycerol kinase, eta [Source:MGI Symbol;Acc:MGI:2444188]	0.495235795	-1.013812499	0.016704783	yes
ENSMUST00000072103	ENSMUSG00000071521	Try10	trypsin 10 [Source:MGI Symbol;Acc:MGI:3687012]	0.286215816	-1.804824699	0.02685866	yes
ENSMUST00000028175	ENSMUSG00000026832	Cytip	cytohesin 1 interacting protein [Source:MGI Symbol;Acc:MGI:2183535]	0.497907579	-1.006050119	0.005311597	yes
ENSMUST00000119603	ENSMUSG00000024776	Stambpl1	STAM binding protein like 1 [Source:MGI Symbol;Acc:MGI:1923880]	2.090766432	1.064031901	0.027073855	yes
ENSMUST00000103317	ENSMUSG00000094335	Igkv1-117	immunoglobulin kappa variable 1-117 [Source:MGI Symbol;Acc:MGI:4439721]	0.380592688	-1.393680249	0.031174344	yes
ENSMUST00000115861	ENSMUSG00000041238	Rbbp8	retinoblastoma binding protein 8, endonuclease [Source:MGI Symbol;Acc:MGI:2442995]	3.265070463	1.707114127	0.002865878	yes
ENSMUST00000025381	ENSMUSG00000024503	Spink1	serine peptidase inhibitor, Kazal type 1 [Source:MGI Symbol;Acc:MGI:106202]	0.241654271	-2.0489836	0.025682894	yes
ENSMUST00000058269	ENSMUSG00000049811	Fam161a	family with sequence similarity 161, member A [Source:MGI Symbol;Acc:MGI:1921123]	131.3150286	7.036888227	2.66E-06	yes
ENSMUST00000193932	ENSMUSG00000010064	Slc38a3	solute carrier family 38, member 3 [Source:MGI Symbol;Acc:MGI:1923507]	0.317332031	-1.655934942	0.019897636	yes
ENSMUST00000136776	ENSMUSG00000003526	Prodh	proline dehydrogenase [Source:MGI Symbol;Acc:MGI:97770]	0.345980717	-1.531236462	0.042629424	yes
ENSMUST00000169350	ENSMUSG00000029797	Sspo	SCO-spondin [Source:MGI Symbol;Acc:MGI:2674311]	0.002830028	-8.464967919	3.51E-10	yes
ENSMUST00000065433	ENSMUSG00000018654	Ikzf1	IKAROS family zinc finger 1 [Source:MGI Symbol;Acc:MGI:1342540]	0.17796107	-2.490366416	0.047294768	yes
ENSMUST00000114875	ENSMUSG00000036109	Mbnl3	muscleblind like splicing factor 3 [Source:MGI Symbol;Acc:MGI:2444912]	0.413966477	-1.272414151	0.017188753	yes
ENSMUST00000121766	ENSMUSG00000019817	Plagl1	pleiomorphic adenoma gene-like 1 [Source:MGI Symbol;Acc:MGI:1100874]	0.029999525	-5.058916535	0.01904887	yes
ENSMUST00000109255	ENSMUSG00000036158	Prickle1	prickle planar cell polarity protein 1 [Source:MGI Symbol;Acc:MGI:1916034]	0.313328015	-1.674254325	0.016602196	yes
ENSMUST00000168832	ENSMUSG00000025602	Zfp202	zinc finger protein 202 [Source:MGI Symbol;Acc:MGI:1933401]	0.082350259	-3.602083005	0.017836598	yes
ENSMUST00000132441	ENSMUSG00000044005	Gls2	glutaminase 2 (liver, mitochondrial) [Source:MGI Symbol;Acc:MGI:2143539]	0.247248439	-2.015966683	0.01988939	yes
ENSMUST00000043311	ENSMUSG00000035697	Arhgap45	Rho GTPase activating protein 45 [Source:MGI Symbol;Acc:MGI:1917969]	0.45766911	-1.127623172	0.003033253	yes
ENSMUST00000085412	ENSMUSG00000020953	Coch	cochlin [Source:MGI Symbol;Acc:MGI:1278313]	0.444797071	-1.168780808	0.029761838	yes
ENSMUST00000212494	ENSMUSG00000045128	Rpl18a	ribosomal protein L18A [Source:MGI Symbol;Acc:MGI:1924058]	0.458517982	-1.124949781	0.001378179	yes
ENSMUST00000201422	ENSMUSG00000029128	Rab28	RAB28, member RAS oncogene family [Source:MGI Symbol;Acc:MGI:1917285]	4.059677293	2.021365051	0.009549185	yes
ENSMUST00000237749	ENSMUSG00000038733	Wdr26	WD repeat domain 26 [Source:MGI Symbol;Acc:MGI:1923825]	794.329616	9.633593984	0.013681807	yes
ENSMUST00000160734	ENSMUSG00000001524	Gtf2h4	general transcription factor II H, polypeptide 4 [Source:MGI Symbol;Acc:MGI:1338799]	0.01427804	-6.130058232	0.032253658	yes
ENSMUST00000231351	ENSMUSG00000003955	Fam162a	family with sequence similarity 162, member A [Source:MGI Symbol;Acc:MGI:1917436]	160.8898605	7.329929598	7.39E-07	yes
ENSMUST00000176557	ENSMUSG00000032336	Nptn	neuroplastin [Source:MGI Symbol;Acc:MGI:108077]	0.409782429	-1.287069971	0.04993298	yes
ENSMUST00000039769	ENSMUSG00000060429	Sntb1	syntrophin, basic 1 [Source:MGI Symbol;Acc:MGI:101781]	0.310713243	-1.686344362	0.001623686	yes
ENSMUST00000107057	ENSMUSG00000028565	Nfia	nuclear factor I/A [Source:MGI Symbol;Acc:MGI:108056]	0.016858591	-5.890372254	0.039848428	yes
MSTRG.11980.6	ENSMUSG00000022724	Riox2	ribosomal oxygenase 2 [Source:MGI Symbol;Acc:MGI:1914264]	110.4522915	6.78727954	0.009338762	yes
ENSMUST00000180239	ENSMUSG00000094595	Fsbp	fibrinogen silencer binding protein [Source:MGI Symbol;Acc:MGI:5301008]	0.4970848	-1.008436105	0.018444563	yes
ENSMUST00000114792	ENSMUSG00000024222	Fkbp5	FK506 binding protein 5 [Source:MGI Symbol;Acc:MGI:104670]	0.445213699	-1.16743011	2.19E-06	yes
ENSMUST00000097837	ENSMUSG00000041351	Rap1gap	Rap1 GTPase-activating protein [Source:MGI Symbol;Acc:MGI:109338]	0.381184531	-1.391438522	0.005398862	yes
ENSMUST00000239340	ENSMUSG00000004698	Hdac9	histone deacetylase 9 [Source:MGI Symbol;Acc:MGI:1931221]	2.52885178	1.338482481	0.00164783	yes
ENSMUST00000127713	ENSMUSG00000057522	Spop	speckle-type BTB/POZ protein [Source:MGI Symbol;Acc:MGI:1343085]	0.02658719	-5.233124888	0.010084741	yes
ENSMUST00000199233	ENSMUSG00000031229	Atrx	ATRX, chromatin remodeler [Source:MGI Symbol;Acc:MGI:103067]	0.008710936	-6.842956561	2.19E-05	yes
ENSMUST00000028855	ENSMUSG00000027376	Prom2	prominin 2 [Source:MGI Symbol;Acc:MGI:2138997]	0.24423928	-2.033632854	2.45E-05	yes
ENSMUST00000108717	ENSMUSG00000042529	Kcnj12	potassium inwardly-rectifying channel, subfamily J, member 12 [Source:MGI Symbol;Acc:MGI:108495]	16.7107288	4.06270275	0.023887252	yes
ENSMUST00000043104	ENSMUSG00000026616	Cr2	complement receptor 2 [Source:MGI Symbol;Acc:MGI:88489]	0.154453012	-2.694760088	0.040227014	yes
ENSMUST00000102546	ENSMUSG00000037157	Il22ra1	interleukin 22 receptor, alpha 1 [Source:MGI Symbol;Acc:MGI:2663588]	0.27761133	-1.848861648	0.009699084	yes
ENSMUST00000033099	ENSMUSG00000030827	Fgf21	fibroblast growth factor 21 [Source:MGI Symbol;Acc:MGI:1861377]	0.258123299	-1.953867726	0.020753211	yes
ENSMUST00000222796	ENSMUSG00000075054	Yae1d1	Yae1 domain containing 1 [Source:MGI Symbol;Acc:MGI:1914258]	2.432133913	1.282222665	0.031748005	yes
ENSMUST00000029424	ENSMUSG00000027835	Pdcd10	programmed cell death 10 [Source:MGI Symbol;Acc:MGI:1928396]	0.42784876	-1.224827184	0.039122085	yes
ENSMUST00000049382	ENSMUSG00000042390	Gatad2b	GATA zinc finger domain containing 2B [Source:MGI Symbol;Acc:MGI:2443225]	0.001349217	-9.533661836	3.95E-13	yes
ENSMUST00000054274	ENSMUSG00000045312	Lhfpl2	lipoma HMGIC fusion partner-like 2 [Source:MGI Symbol;Acc:MGI:2145236]	0.006507056	-7.263779422	0.003463629	yes
ENSMUST00000209696	ENSMUSG00000031068	Glrx3	glutaredoxin 3 [Source:MGI Symbol;Acc:MGI:1353653]	0.062727045	-3.994768583	0.007393065	yes
ENSMUST00000178851	ENSMUSG00000030649	Anapc15	anaphase promoting complex C subunit 15 [Source:MGI Symbol;Acc:MGI:1922680]	109.64153	6.776650555	0.01360314	yes
ENSMUST00000161054	ENSMUSG00000040669	Phc1	polyhomeotic 1 [Source:MGI Symbol;Acc:MGI:103248]	0.004873318	-7.680879792	0.003840604	yes
ENSMUST00000041407	ENSMUSG00000036169	Sostdc1	sclerostin domain containing 1 [Source:MGI Symbol;Acc:MGI:1913292]	0.233568965	-2.098079503	0.030399167	yes
ENSMUST00000032127	ENSMUSG00000030048	Gkn3	gastrokine 3 [Source:MGI Symbol;Acc:MGI:1916138]	13.49289527	3.754128046	0.019107121	yes
ENSMUST00000039113	ENSMUSG00000024184	Pdia2	protein disulfide isomerase associated 2 [Source:MGI Symbol;Acc:MGI:1916441]	0.186066326	-2.426111109	0.002741845	yes
ENSMUST00000186298	ENSMUSG00000026271	Gpr35	G protein-coupled receptor 35 [Source:MGI Symbol;Acc:MGI:1929509]	22.08177235	4.464784067	0.020768023	yes
ENSMUST00000080834	ENSMUSG00000098022	Zfp82	zinc finger protein 82 [Source:MGI Symbol;Acc:MGI:1890753]	2.051216705	1.036479916	0.019632226	yes
ENSMUST00000034435	ENSMUSG00000031957	Ctrb1	chymotrypsinogen B1 [Source:MGI Symbol;Acc:MGI:88559]	0.191108613	-2.387535294	0.009107369	yes
ENSMUST00000094917	ENSMUSG00000038079	Tmem237	transmembrane protein 237 [Source:MGI Symbol;Acc:MGI:2138365]	2.835465812	1.503585762	0.031634582	yes
ENSMUST00000103021	ENSMUSG00000025372	Baiap2	brain-specific angiogenesis inhibitor 1-associated protein 2 [Source:MGI Symbol;Acc:MGI:2137336]	0.327318686	-1.611232128	0.001071491	yes
ENSMUST00000103027	ENSMUSG00000043857	Mgat5b	mannoside acetylglucosaminyltransferase 5, isoenzyme B [Source:MGI Symbol;Acc:MGI:3606200]	0.312723679	-1.677039635	0.033988041	yes
ENSMUST00000107731	ENSMUSG00000028339	Col15a1	collagen, type XV, alpha 1 [Source:MGI Symbol;Acc:MGI:88449]	2.898115577	1.535115131	0.041562079	yes
ENSMUST00000070864	ENSMUSG00000004113	Cacna1b	calcium channel, voltage-dependent, N type, alpha 1B subunit [Source:MGI Symbol;Acc:MGI:88296]	0.476172184	-1.070444748	0.003670224	yes
ENSMUST00000101191	ENSMUSG00000054920	Klhl5	kelch-like 5 [Source:MGI Symbol;Acc:MGI:1919028]	0.01515401	-6.044156543	0.000701076	yes
ENSMUST00000222713	ENSMUSG00000033102	Cdc14b	CDC14 cell division cycle 14B [Source:MGI Symbol;Acc:MGI:2441808]	3.086007518	1.625741577	0.018415711	yes
ENSMUST00000182604	ENSMUSG00000047417	Rexo1	REX1, RNA exonuclease 1 [Source:MGI Symbol;Acc:MGI:1914182]	101.3789393	6.663614164	0.010490015	yes
ENSMUST00000182603	ENSMUSG00000061544	Zfp229	zinc finger protein 229 [Source:MGI Symbol;Acc:MGI:2679295]	2.165281431	1.11455455	0.034690538	yes
ENSMUST00000207887	ENSMUSG00000030954	Gp2	glycoprotein 2 (zymogen granule membrane) [Source:MGI Symbol;Acc:MGI:1914383]	0.148576057	-2.750726452	0.006819456	yes
ENSMUST00000138950	ENSMUSG00000037270	4932438A13Rik	RIKEN cDNA 4932438A13 gene [Source:MGI Symbol;Acc:MGI:2444631]	0.025515634	-5.292474706	0.010585523	yes
ENSMUST00000147356	ENSMUSG00000034813	Grip1	glutamate receptor interacting protein 1 [Source:MGI Symbol;Acc:MGI:1921303]	0.021214593	-5.558799165	0.016813487	yes
ENSMUST00000210309	ENSMUSG00000059263	Usp47	ubiquitin specific peptidase 47 [Source:MGI Symbol;Acc:MGI:1922246]	0.480747028	-1.056650155	0.039902527	yes
ENSMUST00000190044	ENSMUSG00000063142	Kcnma1	potassium large conductance calcium-activated channel, subfamily M, alpha member 1 [Source:MGI Symbol;Acc:MGI:99923]	7.159189586	2.839796285	0.021998064	yes
ENSMUST00000224399	ENSMUSG00000021427	Ssr1	signal sequence receptor, alpha [Source:MGI Symbol;Acc:MGI:105082]	0.157995874	-2.662041208	0.010956773	yes
ENSMUST00000099761	ENSMUSG00000061080	Lsamp	limbic system-associated membrane protein [Source:MGI Symbol;Acc:MGI:1261760]	0.479845315	-1.059358687	0.037439068	yes
ENSMUST00000210918	ENSMUSG00000074129	Rpl13a	ribosomal protein L13A [Source:MGI Symbol;Acc:MGI:1351455]	0.331259001	-1.593968437	0.015017048	yes
ENSMUST00000140489	ENSMUSG00000026491	Ahctf1	AT hook containing transcription factor 1 [Source:MGI Symbol;Acc:MGI:1915033]	10.08910841	3.334726781	0.026590332	yes
ENSMUST00000178684	ENSMUSG00000112129	Pbld1	phenazine biosynthesis-like protein domain containing 1 [Source:MGI Symbol;Acc:MGI:1915621]	0.408518853	-1.291525434	0.002184133	yes
ENSMUST00000161792	ENSMUSG00000031781	Ciapin1	cytokine induced apoptosis inhibitor 1 [Source:MGI Symbol;Acc:MGI:1922083]	0.028045517	-5.156086015	0.020323842	yes
ENSMUST00000042666	ENSMUSG00000039878	Slc39a5	solute carrier family 39 (metal ion transporter), member 5 [Source:MGI Symbol;Acc:MGI:1919336]	0.267266464	-1.903649275	0.001591707	yes
ENSMUST00000044624	ENSMUSG00000036760	Kcnk9	potassium channel, subfamily K, member 9 [Source:MGI Symbol;Acc:MGI:3521816]	0.362760949	-1.462908937	0.004792595	yes
ENSMUST00000044620	ENSMUSG00000041147	Brca2	breast cancer 2, early onset [Source:MGI Symbol;Acc:MGI:109337]	2.505305264	1.324986402	0.043763772	yes
ENSMUST00000040250	ENSMUSG00000039783	Kmo	kynurenine 3-monooxygenase (kynurenine 3-hydroxylase) [Source:MGI Symbol;Acc:MGI:2138151]	0.304527963	-1.715353386	0.039885736	yes
ENSMUST00000084953	ENSMUSG00000007411	Mark3	MAP/microtubule affinity regulating kinase 3 [Source:MGI Symbol;Acc:MGI:1341865]	0.039684216	-4.655290889	0.000383753	yes
ENSMUST00000021141	ENSMUSG00000020787	P2rx1	purinergic receptor P2X, ligand-gated ion channel, 1 [Source:MGI Symbol;Acc:MGI:1098235]	0.227578015	-2.135566902	0.006356193	yes
ENSMUST00000166975	ENSMUSG00000052337	Immt	inner membrane protein, mitochondrial [Source:MGI Symbol;Acc:MGI:1923864]	102.9676359	6.68604714	2.02E-05	yes
ENSMUST00000028964	ENSMUSG00000027466	Rbck1	RanBP-type and C3HC4-type zinc finger containing 1 [Source:MGI Symbol;Acc:MGI:1344372]	2.078108147	1.055270735	0.038714193	yes
ENSMUST00000028969	ENSMUSG00000027469	Tpx2	TPX2, microtubule-associated [Source:MGI Symbol;Acc:MGI:1919369]	0.015587011	-6.003511857	0.033924575	yes
ENSMUST00000079926	ENSMUSG00000059654	Reg1	regenerating islet-derived 1 [Source:MGI Symbol;Acc:MGI:97895]	0.209574819	-2.254462714	0.025840314	yes
ENSMUST00000107948	ENSMUSG00000045411	2410002F23Rik	RIKEN cDNA 2410002F23 gene [Source:MGI Symbol;Acc:MGI:1914226]	0.005534087	-7.497439032	0.002103279	yes
ENSMUST00000107949	ENSMUSG00000045411	2410002F23Rik	RIKEN cDNA 2410002F23 gene [Source:MGI Symbol;Acc:MGI:1914226]	31.00173746	4.954277167	0.020294678	yes
ENSMUST00000171137	ENSMUSG00000021408	Ripk1	receptor (TNFRSF)-interacting serine-threonine kinase 1 [Source:MGI Symbol;Acc:MGI:108212]	0.011955359	-6.386198772	0.016826788	yes
ENSMUST00000113045	ENSMUSG00000042515	Pwwp3b	PWWP domain containing 3B [Source:MGI Symbol;Acc:MGI:2445062]	2.672899273	1.418405471	0.010810891	yes
ENSMUST00000114712	ENSMUSG00000022793	B4galt4	UDP-Gal:betaGlcNAc beta 1,4-galactosyltransferase, polypeptide 4 [Source:MGI Symbol;Acc:MGI:1928387]	0.309924371	-1.690011887	0.014647371	yes
ENSMUST00000110663	ENSMUSG00000022150	Dab2	disabled 2, mitogen-responsive phosphoprotein [Source:MGI Symbol;Acc:MGI:109175]	0.00265946	-8.554650684	4.03E-11	yes
ENSMUST00000178404	ENSMUSG00000096370	Gm21992	predicted gene 21992 [Source:MGI Symbol;Acc:MGI:5439461]	203.5887535	7.669514057	6.04E-08	yes
ENSMUST00000178401	ENSMUSG00000095325	Zfp870	zinc finger protein 870 [Source:MGI Symbol;Acc:MGI:3029586]	73.43610124	6.198417562	1.32E-07	yes
ENSMUST00000169256	ENSMUSG00000063455	D630045J12Rik	RIKEN cDNA D630045J12 gene [Source:MGI Symbol;Acc:MGI:2669829]	0.004341623	-7.847549954	0.000167018	yes
ENSMUST00000167342	ENSMUSG00000039911	Spsb1	splA/ryanodine receptor domain and SOCS box containing 1 [Source:MGI Symbol;Acc:MGI:1921896]	0.080856868	-3.628485864	0.020148173	yes
ENSMUST00000121641	ENSMUSG00000037605	Adgrl3	adhesion G protein-coupled receptor L3 [Source:MGI Symbol;Acc:MGI:2441950]	337.9742957	8.400769718	7.32E-07	yes
ENSMUST00000166436	ENSMUSG00000017288	Vps53	VPS53 GARP complex subunit [Source:MGI Symbol;Acc:MGI:1915549]	0.034860209	-4.84227499	0.048390814	yes
ENSMUST00000071585	ENSMUSG00000027584	Oprl1	opioid receptor-like 1 [Source:MGI Symbol;Acc:MGI:97440]	0.013252602	-6.23758056	0.000531879	yes
ENSMUST00000000642	ENSMUSG00000000628	Hk2	hexokinase 2 [Source:MGI Symbol;Acc:MGI:1315197]	0.282484021	-1.823758834	0.002058762	yes
ENSMUST00000231781	ENSMUSG00000035258	Abi3bp	ABI family member 3 binding protein [Source:MGI Symbol;Acc:MGI:2444583]	0.324194719	-1.625067503	0.024472734	yes
ENSMUST00000109655	ENSMUSG00000045333	Zfp423	zinc finger protein 423 [Source:MGI Symbol;Acc:MGI:1891217]	62.87706998	5.974462086	0.033777945	yes
ENSMUST00000015278	ENSMUSG00000015134	Aldh1a3	aldehyde dehydrogenase family 1, subfamily A3 [Source:MGI Symbol;Acc:MGI:1861722]	3.067189211	1.616917167	0.00502507	yes
ENSMUST00000103367	ENSMUSG00000096422	Igkv12-44	immunoglobulin kappa variable 12-44 [Source:MGI Symbol;Acc:MGI:4439775]	0.283625045	-1.817943163	0.010913625	yes
ENSMUST00000110179	ENSMUSG00000027333	Smox	spermine oxidase [Source:MGI Symbol;Acc:MGI:2445356]	0.375517598	-1.413047575	0.003651962	yes
ENSMUST00000037994	ENSMUSG00000078763	Slfn1	schlafen 1 [Source:MGI Symbol;Acc:MGI:1313259]	0.149560076	-2.741202984	0.026250308	yes
ENSMUST00000038004	ENSMUSG00000035831	Krt25	keratin 25 [Source:MGI Symbol;Acc:MGI:1918060]	0.112815023	-3.147968894	0.019756125	yes
ENSMUST00000038863	ENSMUSG00000035202	Lars2	leucyl-tRNA synthetase, mitochondrial [Source:MGI Symbol;Acc:MGI:2142973]	0.408410126	-1.291909458	0.01080258	yes
ENSMUST00000039047	ENSMUSG00000034139	Serpini2	serine (or cysteine) peptidase inhibitor, clade I, member 2 [Source:MGI Symbol;Acc:MGI:1915181]	0.198717852	-2.331206612	0.004482065	yes
ENSMUST00000039317	ENSMUSG00000038540	Tmc3	transmembrane channel-like gene family 3 [Source:MGI Symbol;Acc:MGI:2669033]	0.382625823	-1.385993852	0.048436163	yes
ENSMUST00000039892	ENSMUSG00000039201	Tbc1d25	TBC1 domain family, member 25 [Source:MGI Symbol;Acc:MGI:2444862]	0.018411406	-5.763256403	0.001425351	yes
ENSMUST00000039990	ENSMUSG00000038168	P3h2	prolyl 3-hydroxylase 2 [Source:MGI Symbol;Acc:MGI:2146663]	2.221476138	1.151518645	1.87E-06	yes
ENSMUST00000039994	ENSMUSG00000038241	Cep250	centrosomal protein 250 [Source:MGI Symbol;Acc:MGI:108084]	0.001166469	-9.743636181	0.012643178	yes
ENSMUST00000040089	ENSMUSG00000034177	Rnf43	ring finger protein 43 [Source:MGI Symbol;Acc:MGI:2442609]	0.043807705	-4.512671553	0.009581329	yes
ENSMUST00000041142	ENSMUSG00000042784	Muc1	mucin 1, transmembrane [Source:MGI Symbol;Acc:MGI:97231]	0.399976871	-1.322011517	0.00077363	yes
ENSMUST00000041175	ENSMUSG00000040016	Ptger3	prostaglandin E receptor 3 (subtype EP3) [Source:MGI Symbol;Acc:MGI:97795]	0.364129595	-1.457476094	0.021804981	yes
ENSMUST00000041357	ENSMUSG00000037095	Lrg1	leucine-rich alpha-2-glycoprotein 1 [Source:MGI Symbol;Acc:MGI:1924155]	0.236079605	-2.082654681	8.30E-05	yes
ENSMUST00000041614	ENSMUSG00000037300	Ttc13	tetratricopeptide repeat domain 13 [Source:MGI Symbol;Acc:MGI:2384573]	0.330903501	-1.595517539	0.022690299	yes
ENSMUST00000041962	ENSMUSG00000034813	Grip1	glutamate receptor interacting protein 1 [Source:MGI Symbol;Acc:MGI:1921303]	8.96585262	3.164440785	0.040680097	yes
ENSMUST00000041982	ENSMUSG00000037548	H2-DMb2	histocompatibility 2, class II, locus Mb2 [Source:MGI Symbol;Acc:MGI:95923]	0.484625779	-1.045056945	0.033939824	yes
ENSMUST00000042103	ENSMUSG00000039057	Myo16	myosin XVI [Source:MGI Symbol;Acc:MGI:2685951]	0.035635143	-4.810555465	8.81E-05	yes
ENSMUST00000042246	ENSMUSG00000035109	Shc4	SHC (Src homology 2 domain containing) family, member 4 [Source:MGI Symbol;Acc:MGI:2655364]	4.496490114	2.168799297	0.018497563	yes
ENSMUST00000042290	ENSMUSG00000037254	Itih2	inter-alpha trypsin inhibitor, heavy chain 2 [Source:MGI Symbol;Acc:MGI:96619]	0.309596206	-1.691540305	0.008689041	yes
ENSMUST00000042299	ENSMUSG00000034402	Kcnh5	potassium voltage-gated channel, subfamily H (eag-related), member 5 [Source:MGI Symbol;Acc:MGI:3584508]	2.243958375	1.166045914	6.29E-07	yes
ENSMUST00000042706	ENSMUSG00000037583	Nr0b2	nuclear receptor subfamily 0, group B, member 2 [Source:MGI Symbol;Acc:MGI:1346344]	0.256014214	-1.965704184	0.04261934	yes
ENSMUST00000042944	ENSMUSG00000024451	Arap3	ArfGAP with RhoGAP domain, ankyrin repeat and PH domain 3 [Source:MGI Symbol;Acc:MGI:2147274]	2.105713377	1.074309075	0.000235423	yes
ENSMUST00000043301	ENSMUSG00000040627	Aicda	activation-induced cytidine deaminase [Source:MGI Symbol;Acc:MGI:1342279]	0.375364815	-1.413634671	0.026992914	yes
ENSMUST00000043725	ENSMUSG00000070695	Cntnap5a	contactin associated protein-like 5A [Source:MGI Symbol;Acc:MGI:3643623]	0.280504885	-1.833902197	0.037481252	yes
ENSMUST00000043805	ENSMUSG00000039048	Foxred1	FAD-dependent oxidoreductase domain containing 1 [Source:MGI Symbol;Acc:MGI:2446262]	287.4930052	8.167383045	0.036643296	yes
ENSMUST00000044776	ENSMUSG00000044005	Gls2	glutaminase 2 (liver, mitochondrial) [Source:MGI Symbol;Acc:MGI:2143539]	0.259177492	-1.947987661	0.00128517	yes
ENSMUST00000044985	ENSMUSG00000039741	Bahcc1	BAH domain and coiled-coil containing 1 [Source:MGI Symbol;Acc:MGI:2679272]	0.002076464	-8.91165535	1.34E-11	yes
ENSMUST00000045151	ENSMUSG00000034652	Cd300a	CD300A molecule [Source:MGI Symbol;Acc:MGI:2443411]	70.92077231	6.148136342	0.00063404	yes
ENSMUST00000045393	ENSMUSG00000013033	Adgrl1	adhesion G protein-coupled receptor L1 [Source:MGI Symbol;Acc:MGI:1929461]	141.2212587	7.14181347	0.004214419	yes
ENSMUST00000046177	ENSMUSG00000036931	Nfkbid	nuclear factor of kappa light polypeptide gene enhancer in B cells inhibitor, delta [Source:MGI Symbol;Acc:MGI:3041243]	0.425714052	-1.232043383	0.015691789	yes
ENSMUST00000046611	ENSMUSG00000040205	Cuzd1	CUB and zona pellucida-like domains 1 [Source:MGI Symbol;Acc:MGI:1202881]	0.246152271	-2.022377048	0.01183948	yes
ENSMUST00000046658	ENSMUSG00000059149	Mfsd4a	major facilitator superfamily domain containing 4A [Source:MGI Symbol;Acc:MGI:2442786]	0.44093564	-1.181360004	0.017822341	yes
ENSMUST00000046916	ENSMUSG00000037725	Ckap2	cytoskeleton associated protein 2 [Source:MGI Symbol;Acc:MGI:1931797]	0.363745495	-1.458998713	0.049582915	yes
ENSMUST00000047098	ENSMUSG00000041062	Mslnl	mesothelin-like [Source:MGI Symbol;Acc:MGI:3607710]	0.396594451	-1.334263602	0.000116017	yes
ENSMUST00000047746	ENSMUSG00000041528	Rnf123	ring finger protein 123 [Source:MGI Symbol;Acc:MGI:2148796]	176.2820113	7.461741452	0.002298254	yes
ENSMUST00000048471	ENSMUSG00000035258	Abi3bp	ABI family member 3 binding protein [Source:MGI Symbol;Acc:MGI:2444583]	53.01414257	5.728305373	0.048545652	yes
ENSMUST00000048604	ENSMUSG00000042138	Msantd2	Myb/SANT-like DNA-binding domain containing 2 [Source:MGI Symbol;Acc:MGI:2384579]	0.17382743	-2.524272338	0.023937964	yes
ENSMUST00000048644	ENSMUSG00000042179	Pnliprp1	pancreatic lipase related protein 1 [Source:MGI Symbol;Acc:MGI:97723]	0.250790118	-1.995447594	0.036610571	yes
ENSMUST00000049378	ENSMUSG00000032735	Ablim3	actin binding LIM protein family, member 3 [Source:MGI Symbol;Acc:MGI:2442582]	0.300960183	-1.732355465	0.047346359	yes
ENSMUST00000049977	ENSMUSG00000030584	Dpf1	D4, zinc and double PHD fingers family 1 [Source:MGI Symbol;Acc:MGI:1352748]	0.015102848	-6.049035581	0.034497932	yes
ENSMUST00000051810	ENSMUSG00000040428	Plekha4	pleckstrin homology domain containing, family A (phosphoinositide binding specific) member 4 [Source:MGI Symbol;Acc:MGI:1916467]	0.235520408	-2.086076022	7.09E-05	yes
ENSMUST00000051846	ENSMUSG00000060613	Cyp2c70	cytochrome P450, family 2, subfamily c, polypeptide 70 [Source:MGI Symbol;Acc:MGI:2385878]	0.046482904	-4.427155988	0.023094087	yes
ENSMUST00000052631	ENSMUSG00000042821	Snai1	snail family zinc finger 1 [Source:MGI Symbol;Acc:MGI:98330]	0.388372554	-1.364486846	0.006413079	yes
ENSMUST00000052652	ENSMUSG00000056148	Rdh9	retinol dehydrogenase 9 [Source:MGI Symbol;Acc:MGI:2143528]	0.013989785	-6.159482348	0.000336737	yes
ENSMUST00000052708	ENSMUSG00000048327	Ckap2l	cytoskeleton associated protein 2-like [Source:MGI Symbol;Acc:MGI:1917716]	0.458043104	-1.126444726	0.015286715	yes
ENSMUST00000053986	ENSMUSG00000051067	Lingo3	leucine rich repeat and Ig domain containing 3 [Source:MGI Symbol;Acc:MGI:3609246]	0.365763989	-1.451015054	0.001109686	yes
ENSMUST00000054174	ENSMUSG00000024292	Cyp4f14	cytochrome P450, family 4, subfamily f, polypeptide 14 [Source:MGI Symbol;Acc:MGI:1927669]	38.41493608	5.263595448	0.008027375	yes
ENSMUST00000054607	ENSMUSG00000027597	Ahcy	S-adenosylhomocysteine hydrolase [Source:MGI Symbol;Acc:MGI:87968]	0.493950381	-1.01756197	4.13E-05	yes
ENSMUST00000055539	ENSMUSG00000039994	Timeless	timeless circadian clock 1 [Source:MGI Symbol;Acc:MGI:1321393]	244.3030061	7.932527805	6.28E-09	yes
ENSMUST00000055549	ENSMUSG00000051650	B3gnt2	UDP-GlcNAc:betaGal beta-1,3-N-acetylglucosaminyltransferase 2 [Source:MGI Symbol;Acc:MGI:1889505]	2.468732341	1.303770429	0.013886141	yes
ENSMUST00000055698	ENSMUSG00000046352	Gjb2	gap junction protein, beta 2 [Source:MGI Symbol;Acc:MGI:95720]	0.23858142	-2.0674464	0.004019392	yes
ENSMUST00000055833	ENSMUSG00000027104	Atf2	activating transcription factor 2 [Source:MGI Symbol;Acc:MGI:109349]	2.986439404	1.578426449	4.30E-07	yes
ENSMUST00000057258	ENSMUSG00000046572	Zfp518b	zinc finger protein 518B [Source:MGI Symbol;Acc:MGI:2140750]	0.02317236	-5.431451184	0.002176299	yes
ENSMUST00000057801	ENSMUSG00000044216	Kcnj4	potassium inwardly-rectifying channel, subfamily J, member 4 [Source:MGI Symbol;Acc:MGI:104743]	0.438952077	-1.187864656	0.008872995	yes
ENSMUST00000057942	ENSMUSG00000047259	Mc4r	melanocortin 4 receptor [Source:MGI Symbol;Acc:MGI:99457]	0.31213012	-1.679780512	0.027873541	yes
ENSMUST00000058178	ENSMUSG00000051397	Tacstd2	tumor-associated calcium signal transducer 2 [Source:MGI Symbol;Acc:MGI:1861606]	0.268097273	-1.899171551	0.02708019	yes
ENSMUST00000058476	ENSMUSG00000033510	Otud7a	OTU domain containing 7A [Source:MGI Symbol;Acc:MGI:2158505]	2.026695898	1.019129632	2.75E-07	yes
ENSMUST00000058777	ENSMUSG00000047822	Angptl8	angiopoietin-like 8 [Source:MGI Symbol;Acc:MGI:3643534]	0.313563193	-1.673171873	0.047413959	yes
ENSMUST00000059349	ENSMUSG00000044827	Tlr1	toll-like receptor 1 [Source:MGI Symbol;Acc:MGI:1341295]	0.325923836	-1.617393228	0.026359812	yes
ENSMUST00000059524	ENSMUSG00000048087	Gm4737	predicted gene 4737 [Source:MGI Symbol;Acc:MGI:3643647]	0.10938468	-3.1925174	0.000930907	yes
ENSMUST00000059954	ENSMUSG00000017754	Pltp	phospholipid transfer protein [Source:MGI Symbol;Acc:MGI:103151]	4.546831371	2.1848615	0.045095851	yes
ENSMUST00000060125	ENSMUSG00000046480	Scn4b	sodium channel, type IV, beta [Source:MGI Symbol;Acc:MGI:2687406]	0.319039494	-1.648193066	0.000836473	yes
ENSMUST00000060833	ENSMUSG00000000544	Gpa33	glycoprotein A33 (transmembrane) [Source:MGI Symbol;Acc:MGI:1891703]	0.415529596	-1.266976858	0.023337405	yes
ENSMUST00000061143	ENSMUSG00000028849	Map7d1	MAP7 domain containing 1 [Source:MGI Symbol;Acc:MGI:2384297]	0.381234882	-1.391247965	3.67E-05	yes
ENSMUST00000063091	ENSMUSG00000019843	Fyn	Fyn proto-oncogene [Source:MGI Symbol;Acc:MGI:95602]	0.228877367	-2.127353292	0.000190261	yes
ENSMUST00000063502	ENSMUSG00000027845	Dclre1b	DNA cross-link repair 1B [Source:MGI Symbol;Acc:MGI:2156057]	0.399158599	-1.324966005	0.003629016	yes
ENSMUST00000063663	ENSMUSG00000026156	B3gat2	beta-1,3-glucuronyltransferase 2 (glucuronosyltransferase S) [Source:MGI Symbol;Acc:MGI:2389490]	0.258866834	-1.949717958	0.002643136	yes
ENSMUST00000063857	ENSMUSG00000028542	Slc6a9	solute carrier family 6 (neurotransmitter transporter, glycine), member 9 [Source:MGI Symbol;Acc:MGI:95760]	0.42926279	-1.220066976	0.010315629	yes
ENSMUST00000064035	ENSMUSG00000033855	Ston1	stonin 1 [Source:MGI Symbol;Acc:MGI:1924307]	158.3580543	7.307046436	0.002882001	yes
ENSMUST00000064257	ENSMUSG00000052415	Tchh	trichohyalin [Source:MGI Symbol;Acc:MGI:2177944]	0.052868358	-4.241451659	0.008625568	yes
ENSMUST00000064324	ENSMUSG00000036938	Try5	trypsin 5 [Source:MGI Symbol;Acc:MGI:102756]	0.187012116	-2.418796353	0.01071937	yes
ENSMUST00000064433	ENSMUSG00000032186	Tmod2	tropomodulin 2 [Source:MGI Symbol;Acc:MGI:1355335]	3.140572785	1.651027705	0.004954651	yes
ENSMUST00000064545	ENSMUSG00000040699	Limd2	LIM domain containing 2 [Source:MGI Symbol;Acc:MGI:1915053]	0.010431501	-6.582909384	0.000153112	yes
ENSMUST00000064795	ENSMUSG00000038418	Egr1	early growth response 1 [Source:MGI Symbol;Acc:MGI:95295]	0.30975164	-1.690816175	2.98E-12	yes
ENSMUST00000064937	ENSMUSG00000052854	Nrk	Nik related kinase [Source:MGI Symbol;Acc:MGI:1351326]	63.55361422	5.989902267	0.001174624	yes
ENSMUST00000065124	ENSMUSG00000040006	Ginm1	glycoprotein integral membrane 1 [Source:MGI Symbol;Acc:MGI:2384905]	0.229326537	-2.124524786	0.038645282	yes
ENSMUST00000067801	ENSMUSG00000024039	Cbs	cystathionine beta-synthase [Source:MGI Symbol;Acc:MGI:88285]	0.403917636	-1.307866955	0.023032406	yes
ENSMUST00000068286	ENSMUSG00000031392	Irak1	interleukin-1 receptor-associated kinase 1 [Source:MGI Symbol;Acc:MGI:107420]	0.02226583	-5.48902482	0.004952725	yes
ENSMUST00000069937	ENSMUSG00000029403	Cdkl2	cyclin-dependent kinase-like 2 (CDC2-related kinase) [Source:MGI Symbol;Acc:MGI:1858227]	2.752652834	1.460822668	0.028101098	yes
ENSMUST00000071248	ENSMUSG00000041936	Agrn	agrin [Source:MGI Symbol;Acc:MGI:87961]	0.003142636	-8.313809101	0.033404463	yes
ENSMUST00000072841	ENSMUSG00000060600	Eno3	enolase 3, beta muscle [Source:MGI Symbol;Acc:MGI:95395]	3.846823583	1.943667669	0.003611109	yes
ENSMUST00000073261	ENSMUSG00000061991	H2ac10	H2A clustered histone 10 [Source:MGI Symbol;Acc:MGI:2448309]	0.301198204	-1.731214926	0.001311011	yes
ENSMUST00000073302	ENSMUSG00000057315	Arhgap24	Rho GTPase activating protein 24 [Source:MGI Symbol;Acc:MGI:1922647]	0.009144446	-6.77288854	0.018679234	yes
ENSMUST00000073625	ENSMUSG00000057054	Inca1	inhibitor of CDK, cyclin A1 interacting protein 1 [Source:MGI Symbol;Acc:MGI:2144284]	13.80136206	3.786738749	0.004960593	yes
ENSMUST00000074187	ENSMUSG00000061723	Tnnt3	troponin T3, skeletal, fast [Source:MGI Symbol;Acc:MGI:109550]	0.05963942	-4.067589953	0.017070561	yes
ENSMUST00000074557	ENSMUSG00000060586	H2-Eb1	histocompatibility 2, class II antigen E beta [Source:MGI Symbol;Acc:MGI:95901]	0.498357517	-1.004747005	0.036921836	yes
ENSMUST00000075540	ENSMUSG00000058298	Mcm9	minichromosome maintenance 9 homologous recombination repair factor [Source:MGI Symbol;Acc:MGI:1918817]	0.011198545	-6.480544948	0.017217759	yes
ENSMUST00000076069	ENSMUSG00000029352	Crybb3	crystallin, beta B3 [Source:MGI Symbol;Acc:MGI:102717]	0.311385902	-1.683224468	0.009811475	yes
ENSMUST00000076352	ENSMUSG00000044734	Serpinb1a	serine (or cysteine) peptidase inhibitor, clade B, member 1a [Source:MGI Symbol;Acc:MGI:1913472]	0.309232567	-1.693235829	0.000888769	yes
ENSMUST00000076638	ENSMUSG00000094808	1810009J06Rik	RIKEN cDNA 1810009J06 gene [Source:MGI Symbol;Acc:MGI:1920876]	0.046955786	-4.412553248	2.92E-05	yes
ENSMUST00000076654	ENSMUSG00000029552	Tes	testin LIM domain protein [Source:MGI Symbol;Acc:MGI:105081]	38.26005142	5.257766908	0.00803929	yes
ENSMUST00000077243	ENSMUSG00000031371	Haus7	HAUS augmin-like complex, subunit 7 [Source:MGI Symbol;Acc:MGI:1920988]	10.36469333	3.373605526	0.038262386	yes
ENSMUST00000077462	ENSMUSG00000021040	Slirp	SRA stem-loop interacting RNA binding protein [Source:MGI Symbol;Acc:MGI:1916394]	0.048211009	-4.374493559	0.008496152	yes
ENSMUST00000077472	ENSMUSG00000030930	Chst15	carbohydrate sulfotransferase 15 [Source:MGI Symbol;Acc:MGI:1924840]	2.683746591	1.424248454	0.028165664	yes
ENSMUST00000078137	ENSMUSG00000024947	Men1	multiple endocrine neoplasia 1 [Source:MGI Symbol;Acc:MGI:1316736]	0.003514524	-8.152455105	0.036996456	yes
ENSMUST00000078470	ENSMUSG00000058248	Kcnh1	potassium voltage-gated channel, subfamily H (eag-related), member 1 [Source:MGI Symbol;Acc:MGI:1341721]	5.422530885	2.438966365	0.032249711	yes
ENSMUST00000078490	ENSMUSG00000021922	Itih4	inter alpha-trypsin inhibitor, heavy chain 4 [Source:MGI Symbol;Acc:MGI:109536]	0.285718532	-1.807333481	0.012051009	yes
ENSMUST00000078616	ENSMUSG00000026930	Gpsm1	G-protein signalling modulator 1 (AGS3-like, C. elegans) [Source:MGI Symbol;Acc:MGI:1915089]	0.099013026	-3.336237858	0.02615809	yes
ENSMUST00000078869	ENSMUSG00000071177	Serpina1d	serine (or cysteine) peptidase inhibitor, clade A, member 1D [Source:MGI Symbol;Acc:MGI:891968]	0.402312955	-1.313609901	0.029929636	yes
ENSMUST00000079169	ENSMUSG00000040896	Kcnd3	potassium voltage-gated channel, Shal-related family, member 3 [Source:MGI Symbol;Acc:MGI:1928743]	0.205707244	-2.281335494	0.025126439	yes
ENSMUST00000079451	ENSMUSG00000037624	Kcnk2	potassium channel, subfamily K, member 2 [Source:MGI Symbol;Acc:MGI:109366]	31.58330705	4.981090337	0.004251792	yes
ENSMUST00000079476	ENSMUSG00000032691	Nlrp3	NLR family, pyrin domain containing 3 [Source:MGI Symbol;Acc:MGI:2653833]	0.073332033	-3.76941265	0.011351436	yes
ENSMUST00000080126	ENSMUSG00000035896	Rnase1	ribonuclease, RNase A family, 1 (pancreatic) [Source:MGI Symbol;Acc:MGI:97919]	0.234636803	-2.091498776	0.020745529	yes
ENSMUST00000080664	ENSMUSG00000025932	Eya1	EYA transcriptional coactivator and phosphatase 1 [Source:MGI Symbol;Acc:MGI:109344]	0.431928871	-1.211134343	0.021018396	yes
ENSMUST00000080859	ENSMUSG00000099517	H3c8	H3 clustered histone 8 [Source:MGI Symbol;Acc:MGI:2145541]	0.366857003	-1.446710269	0.007966237	yes
ENSMUST00000081574	ENSMUSG00000058420	Syt17	synaptotagmin XVII [Source:MGI Symbol;Acc:MGI:104966]	0.016257894	-5.94271583	0.035008081	yes
ENSMUST00000082321	ENSMUSG00000026616	Cr2	complement receptor 2 [Source:MGI Symbol;Acc:MGI:88489]	0.450655305	-1.149903721	0.042017851	yes
ENSMUST00000084734	ENSMUSG00000028264	Spaca1	sperm acrosome associated 1 [Source:MGI Symbol;Acc:MGI:1914902]	0.036729885	-4.766901804	0.00583819	yes
ENSMUST00000084941	ENSMUSG00000021288	Klc1	kinesin light chain 1 [Source:MGI Symbol;Acc:MGI:107978]	0.448781489	-1.155914925	0.003002661	yes
ENSMUST00000085917	ENSMUSG00000004056	Akt2	thymoma viral proto-oncogene 2 [Source:MGI Symbol;Acc:MGI:104874]	73.10991467	6.191995163	0.031300274	yes
ENSMUST00000086028	ENSMUSG00000026575	Nme7	NME/NM23 family member 7 [Source:MGI Symbol;Acc:MGI:2449121]	8.419866104	3.073797291	0.008342102	yes
ENSMUST00000086209	ENSMUSG00000066800	Rnasel	ribonuclease L (2', 5'-oligoisoadenylate synthetase-dependent) [Source:MGI Symbol;Acc:MGI:1098272]	0.150375021	-2.733363155	0.022267474	yes
ENSMUST00000086323	ENSMUSG00000055150	Zfp78	zinc finger protein 78 [Source:MGI Symbol;Acc:MGI:107783]	0.016883332	-5.888256561	0.045869282	yes
ENSMUST00000087033	ENSMUSG00000067149	Jchain	immunoglobulin joining chain [Source:MGI Symbol;Acc:MGI:96493]	0.493947898	-1.017569222	0.020535155	yes
ENSMUST00000087155	ENSMUSG00000067199	Frat1	frequently rearranged in advanced T cell lymphomas [Source:MGI Symbol;Acc:MGI:109450]	0.424408349	-1.236475057	0.042380383	yes
ENSMUST00000087328	ENSMUSG00000091971	Hspa1a	heat shock protein 1A [Source:MGI Symbol;Acc:MGI:96244]	0.405384751	-1.302636273	0.004773842	yes
ENSMUST00000087657	ENSMUSG00000030228	Pik3c2g	phosphatidylinositol-4-phosphate 3-kinase catalytic subunit type 2 gamma [Source:MGI Symbol;Acc:MGI:1203730]	54.55528336	5.769647015	0.044531557	yes
ENSMUST00000088717	ENSMUSG00000008690	Ncaph2	non-SMC condensin II complex, subunit H2 [Source:MGI Symbol;Acc:MGI:1289164]	0.092783664	-3.429985374	0.004822645	yes
ENSMUST00000089161	ENSMUSG00000068105	Tnfrsf13c	tumor necrosis factor receptor superfamily, member 13c [Source:MGI Symbol;Acc:MGI:1919299]	0.413104602	-1.275420962	0.039303323	yes
ENSMUST00000089311	ENSMUSG00000042524	Sun2	Sad1 and UNC84 domain containing 2 [Source:MGI Symbol;Acc:MGI:2443011]	0.457677926	-1.127595382	0.039006467	yes
ENSMUST00000089377	ENSMUSG00000068220	Lgals1	lectin, galactose binding, soluble 1 [Source:MGI Symbol;Acc:MGI:96777]	0.394898197	-1.340447315	0.005373651	yes
ENSMUST00000089398	ENSMUSG00000068227	Il2rb	interleukin 2 receptor, beta chain [Source:MGI Symbol;Acc:MGI:96550]	0.470211333	-1.088618784	0.018525424	yes
ENSMUST00000090597	ENSMUSG00000020564	Atxn7l1	ataxin 7-like 1 [Source:MGI Symbol;Acc:MGI:3584458]	0.467609643	-1.096623414	0.032072354	yes
ENSMUST00000090792	ENSMUSG00000059005	Hnrnpa3	heterogeneous nuclear ribonucleoprotein A3 [Source:MGI Symbol;Acc:MGI:1917171]	268.8244758	8.070520687	0.000551841	yes
ENSMUST00000091112	ENSMUSG00000036381	P2ry14	purinergic receptor P2Y, G-protein coupled, 14 [Source:MGI Symbol;Acc:MGI:2155705]	0.318913552	-1.64876269	0.018968225	yes
ENSMUST00000091703	ENSMUSG00000069267	H3c2	H3 clustered histone 2 [Source:MGI Symbol;Acc:MGI:2448319]	0.362202038	-1.46513343	0.000712374	yes
ENSMUST00000091752	ENSMUSG00000069310	H3c3	H3 clustered histone 3 [Source:MGI Symbol;Acc:MGI:2448320]	0.368473556	-1.440367011	0.000525021	yes
ENSMUST00000092665	ENSMUSG00000010461	Eya4	EYA transcriptional coactivator and phosphatase 4 [Source:MGI Symbol;Acc:MGI:1337104]	0.019684288	-5.666811635	0.003253783	yes
ENSMUST00000092684	ENSMUSG00000006784	Odad4	outer dynein arm complex subunit 4 [Source:MGI Symbol;Acc:MGI:1921657]	0.103993179	-3.265439194	0.030308245	yes
ENSMUST00000092723	ENSMUSG00000069729	Arid1b	AT rich interactive domain 1B (SWI-like) [Source:MGI Symbol;Acc:MGI:1926129]	95.26379889	6.573856176	0.01243677	yes
ENSMUST00000092777	ENSMUSG00000020859	Spag9	sperm associated antigen 9 [Source:MGI Symbol;Acc:MGI:1918084]	891.6749652	9.800374102	4.31E-12	yes
ENSMUST00000092984	ENSMUSG00000020900	Myh10	myosin, heavy polypeptide 10, non-muscle [Source:MGI Symbol;Acc:MGI:1930780]	789.3815645	9.624579016	0.013770259	yes
ENSMUST00000093458	ENSMUSG00000036054	Sugp2	SURP and G patch domain containing 2 [Source:MGI Symbol;Acc:MGI:2678085]	2.56792736	1.360604393	2.61E-05	yes
ENSMUST00000093853	ENSMUSG00000044229	Nxpe4	neurexophilin and PC-esterase domain family, member 4 [Source:MGI Symbol;Acc:MGI:1924792]	145.8002228	7.187849114	6.08E-07	yes
ENSMUST00000094103	ENSMUSG00000070407	Hs3st3b1	heparan sulfate (glucosamine) 3-O-sulfotransferase 3B1 [Source:MGI Symbol;Acc:MGI:1333853]	0.348560821	-1.520517676	0.000914987	yes
ENSMUST00000094128	ENSMUSG00000070424	Art5	ADP-ribosyltransferase 5 [Source:MGI Symbol;Acc:MGI:107948]	18.79196512	4.232044035	0.019852246	yes
ENSMUST00000094312	ENSMUSG00000070509	Rgma	repulsive guidance molecule family member A [Source:MGI Symbol;Acc:MGI:2679262]	0.118696916	-3.074645639	0.047873151	yes
ENSMUST00000094756	ENSMUSG00000070780	Rbm47	RNA binding motif protein 47 [Source:MGI Symbol;Acc:MGI:2384294]	0.390697343	-1.35587665	0.03724445	yes
ENSMUST00000095045	ENSMUSG00000026811	St6galnac6	ST6 (alpha-N-acetyl-neuraminyl-2,3-beta-galactosyl-1,3)-N-acetylgalactosaminide alpha-2,6-sialyltransferase 6 [Source:MGI Symbol;Acc:MGI:1355316]	0.463023664	-1.110842166	0.039169827	yes
ENSMUST00000095171	ENSMUSG00000034112	Atp2c2	ATPase, Ca++ transporting, type 2C, member 2 [Source:MGI Symbol;Acc:MGI:1916297]	0.179239097	-2.480042728	0.000896748	yes
ENSMUST00000095712	ENSMUSG00000023945	Slc5a7	solute carrier family 5 (choline transporter), member 7 [Source:MGI Symbol;Acc:MGI:1927126]	0.325242356	-1.620412942	0.003515064	yes
ENSMUST00000095999	ENSMUSG00000071517	Gm10334	predicted gene 10334 [Source:MGI Symbol;Acc:MGI:3641889]	0.051319008	-4.284362899	1.43E-10	yes
ENSMUST00000096003	ENSMUSG00000071519	Prss3	protease, serine 3 [Source:MGI Symbol;Acc:MGI:102758]	0.033427302	-4.902829255	1.93E-10	yes
ENSMUST00000096066	ENSMUSG00000071553	Cpa2	carboxypeptidase A2, pancreatic [Source:MGI Symbol;Acc:MGI:3617840]	0.223872442	-2.159251149	0.016182797	yes
ENSMUST00000096232	ENSMUSG00000071637	Cebpd	CCAAT/enhancer binding protein (C/EBP), delta [Source:MGI Symbol;Acc:MGI:103573]	0.465420286	-1.103394001	0.000508012	yes
ENSMUST00000096273	ENSMUSG00000071669	Snx29	sorting nexin 29 [Source:MGI Symbol;Acc:MGI:1921728]	54.88871105	5.778437556	0.00351055	yes
ENSMUST00000096904	ENSMUSG00000071356	Reg3b	regenerating islet-derived 3 beta [Source:MGI Symbol;Acc:MGI:97478]	0.025383798	-5.299948227	1.23E-06	yes
ENSMUST00000097335	ENSMUSG00000073402	Gm8909	predicted gene 8909 [Source:MGI Symbol;Acc:MGI:3704134]	0.115899564	-3.109052958	0.049799058	yes
ENSMUST00000097561	ENSMUSG00000026421	Csrp1	cysteine and glycine-rich protein 1 [Source:MGI Symbol;Acc:MGI:88549]	2.046906635	1.033445299	0.00580853	yes
ENSMUST00000097659	ENSMUSG00000089943	Ugt1a5	UDP glucuronosyltransferase 1 family, polypeptide A5 [Source:MGI Symbol;Acc:MGI:3032634]	0.064884406	-3.945984407	0.037476527	yes
ENSMUST00000097734	ENSMUSG00000029076	Sdf4	stromal cell derived factor 4 [Source:MGI Symbol;Acc:MGI:108079]	6.160430644	2.623031206	0.009849536	yes
ENSMUST00000097772	ENSMUSG00000026069	Il1rl1	interleukin 1 receptor-like 1 [Source:MGI Symbol;Acc:MGI:98427]	0.015886224	-5.976079897	0.032400387	yes
ENSMUST00000097824	ENSMUSG00000099032	Tcf24	transcription factor 24 [Source:MGI Symbol;Acc:MGI:3780500]	2.67854036	1.421447035	8.71E-10	yes
ENSMUST00000098036	ENSMUSG00000030720	Cln3	ceroid lipofuscinosis, neuronal 3, juvenile (Batten, Spielmeyer-Vogt disease) [Source:MGI Symbol;Acc:MGI:107537]	52.59200947	5.716771716	0.049787459	yes
ENSMUST00000098242	ENSMUSG00000073987	Ggh	gamma-glutamyl hydrolase [Source:MGI Symbol;Acc:MGI:1329035]	0.428159367	-1.223780205	0.000457966	yes
ENSMUST00000098326	ENSMUSG00000025813	Homer2	homer scaffolding protein 2 [Source:MGI Symbol;Acc:MGI:1347354]	0.331328886	-1.59366411	0.004209015	yes
ENSMUST00000098375	ENSMUSG00000034416	Pkd1l2	polycystic kidney disease 1 like 2 [Source:MGI Symbol;Acc:MGI:2664668]	0.202948624	-2.300813537	0.019436048	yes
ENSMUST00000098567	ENSMUSG00000092192	Dnaaf4	dynein axonemal assembly factor 4 [Source:MGI Symbol;Acc:MGI:1914935]	0.010418499	-6.584708781	0.013555311	yes
ENSMUST00000098667	ENSMUSG00000096569	Amy2a2	amylase 2a2 [Source:MGI Symbol;Acc:MGI:3711220]	0.132196251	-2.919246831	0.000166299	yes
ENSMUST00000098761	ENSMUSG00000040896	Kcnd3	potassium voltage-gated channel, Shal-related family, member 3 [Source:MGI Symbol;Acc:MGI:1928743]	0.392796058	-1.348147643	6.44E-05	yes
ENSMUST00000098843	ENSMUSG00000074403	H3c13	H3 clustered histone 13 [Source:MGI Symbol;Acc:MGI:2448351]	0.458223475	-1.125876725	0.000152807	yes
ENSMUST00000098861	ENSMUSG00000046519	Golph3l	golgi phosphoprotein 3-like [Source:MGI Symbol;Acc:MGI:1917129]	260.7144284	8.026326616	0.000822775	yes
ENSMUST00000099007	ENSMUSG00000074527	Gm14296	predicted gene 14296 [Source:MGI Symbol;Acc:MGI:3708667]	2.057581921	1.040949872	0.023670706	yes
ENSMUST00000099689	ENSMUSG00000087006	Gm13889	predicted gene 13889 [Source:MGI Symbol;Acc:MGI:3652053]	56.28419453	5.814657943	0.042668792	yes
ENSMUST00000099720	ENSMUSG00000036721	Zscan12	zinc finger and SCAN domain containing 12 [Source:MGI Symbol;Acc:MGI:1099444]	0.45743343	-1.128366291	0.044286421	yes
ENSMUST00000100067	ENSMUSG00000075318	Scn2a	sodium channel, voltage-gated, type II, alpha [Source:MGI Symbol;Acc:MGI:98248]	0.28280763	-1.822107052	0.009436186	yes
ENSMUST00000100314	ENSMUSG00000022132	Cldn10	claudin 10 [Source:MGI Symbol;Acc:MGI:1913101]	0.274285504	-1.866249717	0.004068533	yes
ENSMUST00000100400	ENSMUSG00000052373	Mpp3	membrane protein, palmitoylated 3 (MAGUK p55 subfamily member 3) [Source:MGI Symbol;Acc:MGI:1328354]	0.011475649	-6.445280495	0.015138689	yes
ENSMUST00000100403	ENSMUSG00000034947	Tmem106a	transmembrane protein 106A [Source:MGI Symbol;Acc:MGI:1922056]	0.01448932	-6.108866336	0.029226468	yes
ENSMUST00000100709	ENSMUSG00000049327	Kmt5a	lysine methyltransferase 5A [Source:MGI Symbol;Acc:MGI:1915206]	2.1384551	1.096568916	0.046889477	yes
ENSMUST00000101272	ENSMUSG00000079516	Reg3a	regenerating islet-derived 3 alpha [Source:MGI Symbol;Acc:MGI:109408]	0.029572989	-5.0795761	1.60E-06	yes
ENSMUST00000101586	ENSMUSG00000057897	Camk2b	calcium/calmodulin-dependent protein kinase II, beta [Source:MGI Symbol;Acc:MGI:88257]	0.009751291	-6.680191005	0.012713951	yes
ENSMUST00000102481	ENSMUSG00000058579	Cela2a	chymotrypsin-like elastase family, member 2A [Source:MGI Symbol;Acc:MGI:95316]	0.203618163	-2.296061836	0.009477441	yes
ENSMUST00000102522	ENSMUSG00000023433	Cela3b	chymotrypsin-like elastase family, member 3B [Source:MGI Symbol;Acc:MGI:1915118]	0.246699266	-2.019174672	0.023625921	yes
ENSMUST00000102533	ENSMUSG00000001604	Tcea3	transcription elongation factor A (SII), 3 [Source:MGI Symbol;Acc:MGI:1196908]	0.396532908	-1.334487497	0.007222607	yes
ENSMUST00000102661	ENSMUSG00000010086	Rnf112	ring finger protein 112 [Source:MGI Symbol;Acc:MGI:106611]	0.331704704	-1.592028625	2.54E-05	yes
ENSMUST00000102840	ENSMUSG00000076441	Ass1	argininosuccinate synthetase 1 [Source:MGI Symbol;Acc:MGI:88090]	0.457612538	-1.127801515	1.15E-07	yes
ENSMUST00000102848	ENSMUSG00000008305	Tle1	transducin-like enhancer of split 1 [Source:MGI Symbol;Acc:MGI:104636]	2.000864792	1.00062368	0.008071185	yes
ENSMUST00000102934	ENSMUSG00000035696	Rnf38	ring finger protein 38 [Source:MGI Symbol;Acc:MGI:1920719]	0.131425721	-2.927680442	0.000732243	yes
ENSMUST00000102999	ENSMUSG00000056494	Cngb3	cyclic nucleotide gated channel beta 3 [Source:MGI Symbol;Acc:MGI:1353562]	3.301663414	1.723193053	0.002411624	yes
ENSMUST00000103017	ENSMUSG00000039703	Nploc4	NPL4 homolog, ubiquitin recognition factor [Source:MGI Symbol;Acc:MGI:2679787]	13.51553002	3.756546185	0.012226495	yes
ENSMUST00000103057	ENSMUSG00000038914	Dido1	death inducer-obliterator 1 [Source:MGI Symbol;Acc:MGI:1344352]	0.001435688	-9.444041531	0.01565305	yes
ENSMUST00000103103	ENSMUSG00000016995	Matn4	matrilin 4 [Source:MGI Symbol;Acc:MGI:1328314]	0.090531264	-3.465440088	0.023800826	yes
ENSMUST00000103149	ENSMUSG00000018537	Pcgf2	polycomb group ring finger 2 [Source:MGI Symbol;Acc:MGI:99161]	2.991224545	1.580736214	0.029463072	yes
ENSMUST00000103202	ENSMUSG00000037902	Sirpa	signal-regulatory protein alpha [Source:MGI Symbol;Acc:MGI:108563]	0.000745173	-10.39013633	0.007831075	yes
ENSMUST00000103214	ENSMUSG00000027376	Prom2	prominin 2 [Source:MGI Symbol;Acc:MGI:2138997]	0.012662137	-6.303335306	0.023733198	yes
ENSMUST00000103242	ENSMUSG00000037278	Tmem97	transmembrane protein 97 [Source:MGI Symbol;Acc:MGI:1916321]	0.416741251	-1.262776182	0.005679727	yes
ENSMUST00000103299	ENSMUSG00000076498	Trbc2	T cell receptor beta, constant 2 [Source:MGI Symbol;Acc:MGI:4835227]	0.315393555	-1.664774917	0.041136301	yes
ENSMUST00000103302	ENSMUSG00000076501	Igkv2-137	immunoglobulin kappa chain variable 2-137 [Source:MGI Symbol;Acc:MGI:4439879]	0.028201613	-5.148078509	0.041923949	yes
ENSMUST00000103316	ENSMUSG00000094872	Igkv9-120	immunoglobulin kappa chain variable 9-120 [Source:MGI Symbol;Acc:MGI:3647784]	0.068708512	-3.863367349	0.02018043	yes
ENSMUST00000103400	ENSMUSG00000095335	Igkv3-5	immunoglobulin kappa chain variable 3-5 [Source:MGI Symbol;Acc:MGI:1330854]	0.094276569	-3.406956933	0.001223604	yes
ENSMUST00000103410	ENSMUSG00000076609	Igkc	immunoglobulin kappa constant [Source:MGI Symbol;Acc:MGI:96495]	0.421442817	-1.246591201	0.017009898	yes
ENSMUST00000103418	ENSMUSG00000076613	Ighg2b	immunoglobulin heavy constant gamma 2B [Source:MGI Symbol;Acc:MGI:96445]	0.21657879	-2.207036129	0.00279838	yes
ENSMUST00000103426	ENSMUSG00000076617	Ighm	immunoglobulin heavy constant mu [Source:MGI Symbol;Acc:MGI:96448]	0.302882558	-1.723169594	0.001225358	yes
ENSMUST00000103537	ENSMUSG00000095519	Ighv1-66	immunoglobulin heavy variable 1-66 [Source:MGI Symbol;Acc:MGI:4439825]	0.089831955	-3.476627459	0.00209551	yes
ENSMUST00000103541	ENSMUSG00000096074	Ighv1-72	immunoglobulin heavy variable 1-72 [Source:MGI Symbol;Acc:MGI:4439633]	0.298178345	-1.745752609	0.044353206	yes
ENSMUST00000103544	ENSMUSG00000096020	Ighv1-75	immunoglobulin heavy variable 1-75 [Source:MGI Symbol;Acc:MGI:4439735]	0.037153055	-4.750375351	0.006900473	yes
ENSMUST00000103548	ENSMUSG00000094689	Ighv1-81	immunoglobulin heavy variable 1-81 [Source:MGI Symbol;Acc:MGI:4439635]	0.223647645	-2.160700531	0.003287042	yes
ENSMUST00000105363	ENSMUSG00000020150	Gamt	guanidinoacetate methyltransferase [Source:MGI Symbol;Acc:MGI:1098221]	0.243641193	-2.037170022	0.001832279	yes
ENSMUST00000105387	ENSMUSG00000001211	Agpat3	1-acylglycerol-3-phosphate O-acyltransferase 3 [Source:MGI Symbol;Acc:MGI:1336186]	0.002566609	-8.60592048	0.027658768	yes
ENSMUST00000105470	ENSMUSG00000003746	Man1a	mannosidase 1, alpha [Source:MGI Symbol;Acc:MGI:104677]	0.08522125	-3.55264297	0.015108893	yes
ENSMUST00000105473	ENSMUSG00000038602	Slc35f1	solute carrier family 35, member F1 [Source:MGI Symbol;Acc:MGI:2139810]	2.304673576	1.204562428	2.89E-05	yes
ENSMUST00000105668	ENSMUSG00000014592	Camta1	calmodulin binding transcription activator 1 [Source:MGI Symbol;Acc:MGI:2140230]	0.025244763	-5.307872067	1.91E-05	yes
ENSMUST00000105809	ENSMUSG00000043621	Ubxn10	UBX domain protein 10 [Source:MGI Symbol;Acc:MGI:2443123]	2.027922447	1.020002481	0.049882636	yes
ENSMUST00000106241	ENSMUSG00000011257	Pabpc4	poly(A) binding protein, cytoplasmic 4 [Source:MGI Symbol;Acc:MGI:2385206]	0.492507651	-1.021781959	0.000365079	yes
ENSMUST00000106402	ENSMUSG00000053819	Camk2d	calcium/calmodulin-dependent protein kinase II, delta [Source:MGI Symbol;Acc:MGI:1341265]	0.081411024	-3.618632026	0.021937333	yes
ENSMUST00000106540	ENSMUSG00000074264	Amy1	amylase 1, salivary [Source:MGI Symbol;Acc:MGI:88019]	0.135600977	-2.88256052	1.29E-08	yes
ENSMUST00000106554	ENSMUSG00000020734	Grin2c	glutamate receptor, ionotropic, NMDA2C (epsilon 3) [Source:MGI Symbol;Acc:MGI:95822]	0.175073634	-2.513966265	0.000187839	yes
ENSMUST00000106640	ENSMUSG00000030770	Parva	parvin, alpha [Source:MGI Symbol;Acc:MGI:1931144]	0.371584965	-1.428235965	0.007828165	yes
ENSMUST00000106899	ENSMUSG00000026180	Cxcr2	chemokine (C-X-C motif) receptor 2 [Source:MGI Symbol;Acc:MGI:105303]	0.012186085	-6.358621467	0.000566084	yes
ENSMUST00000106978	ENSMUSG00000030649	Anapc15	anaphase promoting complex C subunit 15 [Source:MGI Symbol;Acc:MGI:1922680]	4.769124662	2.253724494	0.039431827	yes
ENSMUST00000107094	ENSMUSG00000052684	Jun	jun proto-oncogene [Source:MGI Symbol;Acc:MGI:96646]	0.457152034	-1.129254055	0.001460542	yes
ENSMUST00000107117	ENSMUSG00000020923	Ubtf	upstream binding transcription factor, RNA polymerase I [Source:MGI Symbol;Acc:MGI:98512]	0.459163	-1.122921703	0.006658175	yes
ENSMUST00000107199	ENSMUSG00000046722	Cdc42se1	CDC42 small effector 1 [Source:MGI Symbol;Acc:MGI:1889510]	0.017944977	-5.800276079	0.04356028	yes
ENSMUST00000107284	ENSMUSG00000006920	Ezh1	enhancer of zeste 1 polycomb repressive complex 2 subunit [Source:MGI Symbol;Acc:MGI:1097695]	0.001490385	-9.390099088	0.01625744	yes
ENSMUST00000107357	ENSMUSG00000004043	Stat5a	signal transducer and activator of transcription 5A [Source:MGI Symbol;Acc:MGI:103036]	0.009816071	-6.67063864	0.011047192	yes
ENSMUST00000107478	ENSMUSG00000058145	Adamts17	a disintegrin-like and metallopeptidase (reprolysin type) with thrombospondin type 1 motif, 17 [Source:MGI Symbol;Acc:MGI:3588195]	2.887551542	1.529846698	2.52E-07	yes
ENSMUST00000107510	ENSMUSG00000028059	Arhgef2	rho/rac guanine nucleotide exchange factor (GEF) 2 [Source:MGI Symbol;Acc:MGI:103264]	0.210024998	-2.251367042	0.032093243	yes
ENSMUST00000107570	ENSMUSG00000038668	Lpar1	lysophosphatidic acid receptor 1 [Source:MGI Symbol;Acc:MGI:108429]	2.233574811	1.159354577	0.005112444	yes
ENSMUST00000107600	ENSMUSG00000038729	Pakap	paralemmin A kinase anchor protein [Source:MGI Symbol;Acc:MGI:5141924]	0.008459756	-6.885168212	0.007028364	yes
ENSMUST00000107836	ENSMUSG00000035696	Rnf38	ring finger protein 38 [Source:MGI Symbol;Acc:MGI:1920719]	0.004637368	-7.752478158	0.001283647	yes
ENSMUST00000107900	ENSMUSG00000030739	Myh14	myosin, heavy polypeptide 14 [Source:MGI Symbol;Acc:MGI:1919210]	0.268490881	-1.897055007	0.002082845	yes
ENSMUST00000107926	ENSMUSG00000028459	Cd72	CD72 antigen [Source:MGI Symbol;Acc:MGI:88345]	0.008716487	-6.842037496	0.000135985	yes
ENSMUST00000108036	ENSMUSG00000073888	Ccl27a	chemokine (C-C motif) ligand 27A [Source:MGI Symbol;Acc:MGI:1343459]	26.47679592	4.726656641	0.008807272	yes
ENSMUST00000108089	ENSMUSG00000028416	Bag1	BCL2-associated athanogene 1 [Source:MGI Symbol;Acc:MGI:108047]	0.00445178	-7.811402086	0.001142901	yes
ENSMUST00000108121	ENSMUSG00000051444	Bbs12	Bardet-Biedl syndrome 12 (human) [Source:MGI Symbol;Acc:MGI:2686651]	0.10982848	-3.186675876	0.04126717	yes
ENSMUST00000108140	ENSMUSG00000020684	Rasl10b	RAS-like, family 10, member B [Source:MGI Symbol;Acc:MGI:2685575]	2.619341996	1.389204438	7.21E-05	yes
ENSMUST00000108357	ENSMUSG00000040466	Blvrb	biliverdin reductase B (flavin reductase (NADPH)) [Source:MGI Symbol;Acc:MGI:2385271]	0.033139249	-4.915315281	0.035767067	yes
ENSMUST00000108459	ENSMUSG00000040714	Klc3	kinesin light chain 3 [Source:MGI Symbol;Acc:MGI:1277971]	0.470842355	-1.086683991	0.002046982	yes
ENSMUST00000108492	ENSMUSG00000004328	Hif3a	hypoxia inducible factor 3, alpha subunit [Source:MGI Symbol;Acc:MGI:1859778]	0.497420019	-1.007463525	0.008548196	yes
ENSMUST00000108509	ENSMUSG00000078796	Zfp541	zinc finger protein 541 [Source:MGI Symbol;Acc:MGI:3647699]	0.459331737	-1.122391628	0.020787769	yes
ENSMUST00000108510	ENSMUSG00000020811	Wscd1	WSC domain containing 1 [Source:MGI Symbol;Acc:MGI:2448493]	0.005086206	-7.619194421	0.001983485	yes
ENSMUST00000108541	ENSMUSG00000057054	Inca1	inhibitor of CDK, cyclin A1 interacting protein 1 [Source:MGI Symbol;Acc:MGI:2144284]	0.016254124	-5.943050378	0.036894939	yes
ENSMUST00000108544	ENSMUSG00000040712	Camta2	calmodulin binding transcription activator 2 [Source:MGI Symbol;Acc:MGI:2135957]	2.6626665	1.412871742	2.62E-06	yes
ENSMUST00000108703	ENSMUSG00000047821	Trim16	tripartite motif-containing 16 [Source:MGI Symbol;Acc:MGI:2137356]	0.4699595	-1.089391661	0.032352379	yes
ENSMUST00000108922	ENSMUSG00000018899	Irf1	interferon regulatory factor 1 [Source:MGI Symbol;Acc:MGI:96590]	0.333650564	-1.583590153	0.027774123	yes
ENSMUST00000109150	ENSMUSG00000003352	Cacnb3	calcium channel, voltage-dependent, beta 3 subunit [Source:MGI Symbol;Acc:MGI:103307]	0.4150054	-1.268797985	0.035823168	yes
ENSMUST00000109522	ENSMUSG00000027650	Tti1	TELO2 interacting protein 1 [Source:MGI Symbol;Acc:MGI:1922675]	0.467948336	-1.095578837	0.000148315	yes
ENSMUST00000109526	ENSMUSG00000067786	Nnat	neuronatin [Source:MGI Symbol;Acc:MGI:104716]	0.413559335	-1.273833762	0.021874334	yes
ENSMUST00000109645	ENSMUSG00000048834	Vstm2a	V-set and transmembrane domain containing 2A [Source:MGI Symbol;Acc:MGI:2384826]	3.486189302	1.801650911	0.011724455	yes
ENSMUST00000109842	ENSMUSG00000040856	Dlk1	delta like non-canonical Notch ligand 1 [Source:MGI Symbol;Acc:MGI:94900]	0.025653424	-5.284704801	0.009836503	yes
ENSMUST00000109966	ENSMUSG00000034429	Zfp707	zinc finger protein 707 [Source:MGI Symbol;Acc:MGI:1916270]	0.416781316	-1.262637492	0.000217339	yes
ENSMUST00000110067	ENSMUSG00000068205	Macrod2	mono-ADP ribosylhydrolase 2 [Source:MGI Symbol;Acc:MGI:1920149]	0.009299722	-6.748596684	0.009707271	yes
ENSMUST00000110085	ENSMUSG00000037933	Bicd2	BICD cargo adaptor 2 [Source:MGI Symbol;Acc:MGI:1924145]	0.003975348	-7.974703276	0.000926895	yes
ENSMUST00000110136	ENSMUSG00000027346	Gpcpd1	glycerophosphocholine phosphodiesterase 1 [Source:MGI Symbol;Acc:MGI:104898]	167.8949408	7.391414947	0.00252267	yes
ENSMUST00000110180	ENSMUSG00000027333	Smox	spermine oxidase [Source:MGI Symbol;Acc:MGI:2445356]	0.009978741	-6.646926509	0.012027643	yes
ENSMUST00000110216	ENSMUSG00000059897	Zfp930	zinc finger protein 930 [Source:MGI Symbol;Acc:MGI:2675306]	0.014078186	-6.150394757	0.02879505	yes
ENSMUST00000110391	ENSMUSG00000016756	Cmah	cytidine monophospho-N-acetylneuraminic acid hydroxylase [Source:MGI Symbol;Acc:MGI:103227]	407.3604291	8.670162034	0.026512125	yes
ENSMUST00000110452	ENSMUSG00000069300	H2bc11	H2B clustered histone 11 [Source:MGI Symbol;Acc:MGI:2448388]	0.477883464	-1.065269247	0.00615104	yes
ENSMUST00000110844	ENSMUSG00000058248	Kcnh1	potassium voltage-gated channel, subfamily H (eag-related), member 1 [Source:MGI Symbol;Acc:MGI:1341721]	2.082409354	1.058253698	9.91E-11	yes
ENSMUST00000110920	ENSMUSG00000037624	Kcnk2	potassium channel, subfamily K, member 2 [Source:MGI Symbol;Acc:MGI:109366]	0.009912659	-6.65651223	1.73E-05	yes
ENSMUST00000110949	ENSMUSG00000041219	Arhgap11a	Rho GTPase activating protein 11A [Source:MGI Symbol;Acc:MGI:2444300]	87.43297569	6.450105595	0.017315503	yes
ENSMUST00000110995	ENSMUSG00000002948	Map2k7	mitogen-activated protein kinase kinase 7 [Source:MGI Symbol;Acc:MGI:1346871]	0.10351687	-3.272062196	0.001566669	yes
ENSMUST00000110999	ENSMUSG00000002948	Map2k7	mitogen-activated protein kinase kinase 7 [Source:MGI Symbol;Acc:MGI:1346871]	0.017335277	-5.850145333	0.046741081	yes
ENSMUST00000111030	ENSMUSG00000022995	Enah	ENAH actin regulator [Source:MGI Symbol;Acc:MGI:108360]	0.017357405	-5.848304915	0.043121023	yes
ENSMUST00000111037	ENSMUSG00000050199	Lgr4	leucine-rich repeat-containing G protein-coupled receptor 4 [Source:MGI Symbol;Acc:MGI:1891468]	0.004469735	-7.805594866	0.00107438	yes
ENSMUST00000111110	ENSMUSG00000027170	Eif3m	eukaryotic translation initiation factor 3, subunit M [Source:MGI Symbol;Acc:MGI:1351744]	3.09331116	1.629151963	0.004226601	yes
ENSMUST00000111145	ENSMUSG00000004947	Dtx2	deltex 2, E3 ubiquitin ligase [Source:MGI Symbol;Acc:MGI:1921448]	0.467117272	-1.098143305	0.001329351	yes
ENSMUST00000111220	ENSMUSG00000005338	Cadm3	cell adhesion molecule 3 [Source:MGI Symbol;Acc:MGI:2137858]	0.389358642	-1.360828448	0.011992918	yes
ENSMUST00000111381	ENSMUSG00000040687	Madd	MAP-kinase activating death domain [Source:MGI Symbol;Acc:MGI:2444672]	2.369820446	1.244777754	1.17E-07	yes
ENSMUST00000111526	ENSMUSG00000025085	Ablim1	actin-binding LIM protein 1 [Source:MGI Symbol;Acc:MGI:1194500]	29.41675326	4.878566119	0.024656494	yes
ENSMUST00000111546	ENSMUSG00000025085	Ablim1	actin-binding LIM protein 1 [Source:MGI Symbol;Acc:MGI:1194500]	233.8755915	7.869597492	3.93E-07	yes
ENSMUST00000111725	ENSMUSG00000040370	Etfrf1	electron transfer flavoprotein regulatory factor 1 [Source:MGI Symbol;Acc:MGI:1914886]	0.317289143	-1.656129939	0.012596229	yes
ENSMUST00000111788	ENSMUSG00000027007	Itprid2	ITPR interacting domain containing 2 [Source:MGI Symbol;Acc:MGI:1917849]	0.00199847	-8.966888496	0.021754541	yes
ENSMUST00000111810	ENSMUSG00000042671	Rgs8	regulator of G-protein signaling 8 [Source:MGI Symbol;Acc:MGI:108408]	3.827697785	1.936476927	0.041816977	yes
ENSMUST00000111890	ENSMUSG00000032754	Slc8b1	solute carrier family 8 (sodium/lithium/calcium exchanger), member B1 [Source:MGI Symbol;Acc:MGI:2180781]	65.55705822	6.034679212	0.031046919	yes
ENSMUST00000112071	ENSMUSG00000029522	Pla2g1b	phospholipase A2, group IB, pancreas [Source:MGI Symbol;Acc:MGI:101842]	0.036310472	-4.783470492	0.000758007	yes
ENSMUST00000112090	ENSMUSG00000009013	Dynll1	dynein light chain LC8-type 1 [Source:MGI Symbol;Acc:MGI:1861457]	0.167958074	-2.573826947	3.39E-06	yes
ENSMUST00000112092	ENSMUSG00000042323	Pbrm1	polybromo 1 [Source:MGI Symbol;Acc:MGI:1923998]	0.009540449	-6.711727079	0.011045046	yes
ENSMUST00000112122	ENSMUSG00000027018	Hat1	histone aminotransferase 1 [Source:MGI Symbol;Acc:MGI:96013]	3.058704413	1.612920694	0.046849291	yes
ENSMUST00000112142	ENSMUSG00000027012	Dync1i2	dynein cytoplasmic 1 intermediate chain 2 [Source:MGI Symbol;Acc:MGI:107750]	0.390872275	-1.35523084	8.12E-07	yes
ENSMUST00000112253	ENSMUSG00000001930	Vwf	Von Willebrand factor [Source:MGI Symbol;Acc:MGI:98941]	0.047721626	-4.389213002	0.005755367	yes
ENSMUST00000112254	ENSMUSG00000001930	Vwf	Von Willebrand factor [Source:MGI Symbol;Acc:MGI:98941]	0.47696319	-1.068050165	0.006160838	yes
ENSMUST00000112610	ENSMUSG00000007458	M6pr	mannose-6-phosphate receptor, cation dependent [Source:MGI Symbol;Acc:MGI:96904]	94.4985293	6.562219972	4.89E-05	yes
ENSMUST00000112632	ENSMUSG00000026824	Kcnj3	potassium inwardly-rectifying channel, subfamily J, member 3 [Source:MGI Symbol;Acc:MGI:104742]	0.474284975	-1.076173929	0.014680346	yes
ENSMUST00000112655	ENSMUSG00000033773	Rpap2	RNA polymerase II associated protein 2 [Source:MGI Symbol;Acc:MGI:2141142]	0.015383627	-6.022460528	0.000547885	yes
ENSMUST00000112669	ENSMUSG00000033111	3830406C13Rik	RIKEN cDNA 3830406C13 gene [Source:MGI Symbol;Acc:MGI:1917937]	0.425126852	-1.234034708	0.000178499	yes
ENSMUST00000112703	ENSMUSG00000030177	Ccdc77	coiled-coil domain containing 77 [Source:MGI Symbol;Acc:MGI:1914450]	0.40535255	-1.302750877	0.046790671	yes
ENSMUST00000112706	ENSMUSG00000026315	Serpinb8	serine (or cysteine) peptidase inhibitor, clade B, member 8 [Source:MGI Symbol;Acc:MGI:894657]	0.232651584	-2.103757086	0.003460083	yes
ENSMUST00000112748	ENSMUSG00000029304	Spp1	secreted phosphoprotein 1 [Source:MGI Symbol;Acc:MGI:98389]	2.639217007	1.400109979	0.010988092	yes
ENSMUST00000112803	ENSMUSG00000034528	Hsd17b13	hydroxysteroid (17-beta) dehydrogenase 13 [Source:MGI Symbol;Acc:MGI:2140804]	0.285978329	-1.806022271	0.002396432	yes
ENSMUST00000112903	ENSMUSG00000031278	Acsl4	acyl-CoA synthetase long-chain family member 4 [Source:MGI Symbol;Acc:MGI:1354713]	3.054483253	1.610928331	5.30E-05	yes
ENSMUST00000112931	ENSMUSG00000031274	Col4a5	collagen, type IV, alpha 5 [Source:MGI Symbol;Acc:MGI:88456]	0.390433683	-1.356850575	0.019389118	yes
ENSMUST00000113080	ENSMUSG00000035949	Fbxw2	F-box and WD-40 domain protein 2 [Source:MGI Symbol;Acc:MGI:1353435]	0.00189048	-9.047031765	2.43E-09	yes
ENSMUST00000113290	ENSMUSG00000026811	St6galnac6	ST6 (alpha-N-acetyl-neuraminyl-2,3-beta-galactosyl-1,3)-N-acetylgalactosaminide alpha-2,6-sialyltransferase 6 [Source:MGI Symbol;Acc:MGI:1355316]	0.10346904	-3.272728939	0.028806765	yes
ENSMUST00000113395	ENSMUSG00000044627	Swi5	SWI5 recombination repair homolog (yeast) [Source:MGI Symbol;Acc:MGI:1920181]	0.149081873	-2.745823241	0.02436957	yes
ENSMUST00000113598	ENSMUSG00000079477	Rab7	RAB7, member RAS oncogene family [Source:MGI Symbol;Acc:MGI:105068]	824.2148041	9.686876567	8.38E-15	yes
ENSMUST00000113697	ENSMUSG00000032366	Tpm1	tropomyosin 1, alpha [Source:MGI Symbol;Acc:MGI:98809]	0.018673335	-5.74287661	0.049308145	yes
ENSMUST00000113770	ENSMUSG00000030008	Pradc1	protease-associated domain containing 1 [Source:MGI Symbol;Acc:MGI:1920577]	0.017492593	-5.83711204	0.011181221	yes
ENSMUST00000113775	ENSMUSG00000059327	Eda	ectodysplasin-A [Source:MGI Symbol;Acc:MGI:1195272]	61.69998274	5.947198181	0.034949681	yes
ENSMUST00000113781	ENSMUSG00000059327	Eda	ectodysplasin-A [Source:MGI Symbol;Acc:MGI:1195272]	0.004139351	-7.91637978	0.000759487	yes
ENSMUST00000113782	ENSMUSG00000024436	Mrps18b	mitochondrial ribosomal protein S18B [Source:MGI Symbol;Acc:MGI:1914223]	202.5951473	7.662455808	1.29E-06	yes
ENSMUST00000113864	ENSMUSG00000057421	Las1l	LAS1-like (S. cerevisiae) [Source:MGI Symbol;Acc:MGI:1923380]	0.419090747	-1.254665424	0.047303595	yes
ENSMUST00000113927	ENSMUSG00000079509	Zfx	zinc finger protein X-linked [Source:MGI Symbol;Acc:MGI:99211]	0.497300992	-1.007808787	0.005365653	yes
ENSMUST00000113947	ENSMUSG00000035277	Arx	aristaless related homeobox [Source:MGI Symbol;Acc:MGI:1097716]	0.054366729	-4.201132153	0.001944441	yes
ENSMUST00000113987	ENSMUSG00000026004	Kansl1l	KAT8 regulatory NSL complex subunit 1-like [Source:MGI Symbol;Acc:MGI:1915941]	0.466648996	-1.099590304	0.041013761	yes
ENSMUST00000114016	ENSMUSG00000046942	Mageb16	MAGE family member B16 [Source:MGI Symbol;Acc:MGI:1919217]	2.497188971	1.320304999	0.01644922	yes
ENSMUST00000114090	ENSMUSG00000026925	Inpp5e	inositol polyphosphate-5-phosphatase E [Source:MGI Symbol;Acc:MGI:1927753]	0.266223355	-1.909290955	0.010344871	yes
ENSMUST00000114256	ENSMUSG00000049556	Lingo1	leucine rich repeat and Ig domain containing 1 [Source:MGI Symbol;Acc:MGI:1915522]	0.420668234	-1.249245215	0.010211566	yes
ENSMUST00000114379	ENSMUSG00000031387	Renbp	renin binding protein [Source:MGI Symbol;Acc:MGI:105940]	69.06343315	6.109850147	0.000325345	yes
ENSMUST00000114559	ENSMUSG00000068551	Zfp467	zinc finger protein 467 [Source:MGI Symbol;Acc:MGI:1916160]	0.006192935	-7.335160875	0.002924575	yes
ENSMUST00000114726	ENSMUSG00000031134	Rbmx	RNA binding motif protein, X chromosome [Source:MGI Symbol;Acc:MGI:1343044]	0.435714404	-1.198545289	2.74E-06	yes
ENSMUST00000114780	ENSMUSG00000022829	Stxbp5l	syntaxin binding protein 5-like [Source:MGI Symbol;Acc:MGI:2443815]	0.202450327	-2.304360123	0.034518849	yes
ENSMUST00000114787	ENSMUSG00000022829	Stxbp5l	syntaxin binding protein 5-like [Source:MGI Symbol;Acc:MGI:2443815]	0.476812047	-1.068507407	1.35E-10	yes
ENSMUST00000114847	ENSMUSG00000051980	Casr	calcium-sensing receptor [Source:MGI Symbol;Acc:MGI:1351351]	67.7116768	6.081332741	0.000281911	yes
ENSMUST00000114924	ENSMUSG00000002107	Celf2	CUGBP, Elav-like family member 2 [Source:MGI Symbol;Acc:MGI:1338822]	147.287156	7.202487818	0.003856503	yes
ENSMUST00000114940	ENSMUSG00000036916	Zfp280c	zinc finger protein 280C [Source:MGI Symbol;Acc:MGI:2387585]	0.462054563	-1.113864869	0.003337729	yes
ENSMUST00000115394	ENSMUSG00000032185	Carm1	coactivator-associated arginine methyltransferase 1 [Source:MGI Symbol;Acc:MGI:1913208]	398.2962027	8.637697915	0.027084012	yes
ENSMUST00000115544	ENSMUSG00000090084	Srpx	sushi-repeat-containing protein [Source:MGI Symbol;Acc:MGI:1858306]	0.019449343	-5.684134734	0.002204175	yes
ENSMUST00000115616	ENSMUSG00000031167	Rbm3	RNA binding motif (RNP1, RRM) protein 3 [Source:MGI Symbol;Acc:MGI:1099460]	0.498655669	-1.003884145	2.85E-06	yes
ENSMUST00000115617	ENSMUSG00000031167	Rbm3	RNA binding motif (RNP1, RRM) protein 3 [Source:MGI Symbol;Acc:MGI:1099460]	0.288310734	-1.794303544	0.013964173	yes
ENSMUST00000115661	ENSMUSG00000103458	Gm42416	predicted gene, 42416 [Source:MGI Symbol;Acc:MGI:5649001]	0.269443694	-1.891944274	0.004990234	yes
ENSMUST00000115797	ENSMUSG00000069729	Arid1b	AT rich interactive domain 1B (SWI-like) [Source:MGI Symbol;Acc:MGI:1926129]	2.618996879	1.389014341	4.00E-06	yes
ENSMUST00000116578	ENSMUSG00000031387	Renbp	renin binding protein [Source:MGI Symbol;Acc:MGI:105940]	0.38674638	-1.370540309	0.018271054	yes
ENSMUST00000117082	ENSMUSG00000003166	Dgcr2	DiGeorge syndrome critical region gene 2 [Source:MGI Symbol;Acc:MGI:892866]	139.134556	7.120336968	1.74E-05	yes
ENSMUST00000117658	ENSMUSG00000043051	Disc1	disrupted in schizophrenia 1 [Source:MGI Symbol;Acc:MGI:2447658]	0.014910385	-6.067538709	0.041559699	yes
ENSMUST00000117688	ENSMUSG00000029685	Asb15	ankyrin repeat and SOCS box-containing 15 [Source:MGI Symbol;Acc:MGI:1926160]	3.250016543	1.700447062	0.000300232	yes
ENSMUST00000117849	ENSMUSG00000032384	Csnk1g1	casein kinase 1, gamma 1 [Source:MGI Symbol;Acc:MGI:2660884]	2.621274257	1.390268307	0.010001795	yes
ENSMUST00000117872	ENSMUSG00000030849	Fgfr2	fibroblast growth factor receptor 2 [Source:MGI Symbol;Acc:MGI:95523]	0.004130783	-7.919369095	0.000891242	yes
ENSMUST00000117919	ENSMUSG00000030222	Rerg	RAS-like, estrogen-regulated, growth-inhibitor [Source:MGI Symbol;Acc:MGI:2665139]	0.013235632	-6.239429132	0.021776506	yes
ENSMUST00000118076	ENSMUSG00000049680	Urgcp	upregulator of cell proliferation [Source:MGI Symbol;Acc:MGI:1919296]	2.127237583	1.088981171	0.031304616	yes
ENSMUST00000118368	ENSMUSG00000020415	Pttg1	pituitary tumor-transforming gene 1 [Source:MGI Symbol;Acc:MGI:1353578]	0.00617618	-7.339069596	0.006523845	yes
ENSMUST00000118428	ENSMUSG00000031201	Brcc3	BRCA1/BRCA2-containing complex, subunit 3 [Source:MGI Symbol;Acc:MGI:2389572]	0.005310636	-7.556899523	0.001878102	yes
ENSMUST00000118483	ENSMUSG00000024830	Rps6kb2	ribosomal protein S6 kinase, polypeptide 2 [Source:MGI Symbol;Acc:MGI:1927343]	0.476772126	-1.068628204	3.89E-05	yes
ENSMUST00000118539	ENSMUSG00000028179	Cth	cystathionase (cystathionine gamma-lyase) [Source:MGI Symbol;Acc:MGI:1339968]	0.266976641	-1.905214575	0.000970439	yes
ENSMUST00000118936	ENSMUSG00000033416	Gucd1	guanylyl cyclase domain containing 1 [Source:MGI Symbol;Acc:MGI:1916028]	0.456813283	-1.130323495	0.013164691	yes
ENSMUST00000119002	ENSMUSG00000028062	Lamtor2	late endosomal/lysosomal adaptor, MAPK and MTOR activator 2 [Source:MGI Symbol;Acc:MGI:1932697]	0.141627183	-2.819829904	0.006067155	yes
ENSMUST00000119031	ENSMUSG00000027259	Adal	adenosine deaminase-like [Source:MGI Symbol;Acc:MGI:1923144]	0.368803653	-1.439075151	0.005449632	yes
ENSMUST00000119483	ENSMUSG00000039376	Synpo2l	synaptopodin 2-like [Source:MGI Symbol;Acc:MGI:1916010]	0.173598578	-2.526172965	0.042430431	yes
ENSMUST00000119558	ENSMUSG00000070814	Zswim9	zinc finger SWIM-type containing 9 [Source:MGI Symbol;Acc:MGI:2447816]	0.007407647	-7.076768963	0.000623081	yes
ENSMUST00000119838	ENSMUSG00000078864	Gm14322	predicted gene 14322 [Source:MGI Symbol;Acc:MGI:3652185]	194.6069014	7.604419064	0.002166963	yes
ENSMUST00000120269	ENSMUSG00000021922	Itih4	inter alpha-trypsin inhibitor, heavy chain 4 [Source:MGI Symbol;Acc:MGI:109536]	0.248203004	-2.010407518	0.003825878	yes
ENSMUST00000120450	ENSMUSG00000022962	Gart	phosphoribosylglycinamide formyltransferase [Source:MGI Symbol;Acc:MGI:95654]	0.01383747	-6.175276031	0.026824064	yes
ENSMUST00000120555	ENSMUSG00000061576	Dpp6	dipeptidylpeptidase 6 [Source:MGI Symbol;Acc:MGI:94921]	0.088684985	-3.495166326	0.024546561	yes
ENSMUST00000120867	ENSMUSG00000015806	Qdpr	quinoid dihydropteridine reductase [Source:MGI Symbol;Acc:MGI:97836]	0.002854301	-8.452646843	4.73E-10	yes
ENSMUST00000121006	ENSMUSG00000022043	Trim35	tripartite motif-containing 35 [Source:MGI Symbol;Acc:MGI:1914104]	0.480346904	-1.057851407	0.024096627	yes
ENSMUST00000121052	ENSMUSG00000028700	Pomgnt1	protein O-linked mannose beta 1,2-N-acetylglucosaminyltransferase [Source:MGI Symbol;Acc:MGI:1915523]	4.851071359	2.278303402	0.00716051	yes
ENSMUST00000121227	ENSMUSG00000032332	Col12a1	collagen, type XII, alpha 1 [Source:MGI Symbol;Acc:MGI:88448]	0.022254471	-5.489760994	0.006301453	yes
ENSMUST00000121514	ENSMUSG00000022475	Hdac7	histone deacetylase 7 [Source:MGI Symbol;Acc:MGI:1891835]	109.3166157	6.772368892	0.008530653	yes
ENSMUST00000121738	ENSMUSG00000001323	Srr	serine racemase [Source:MGI Symbol;Acc:MGI:1351636]	0.342639826	-1.545235243	0.032663598	yes
ENSMUST00000121778	ENSMUSG00000027673	Ndufb5	NADH:ubiquinone oxidoreductase subunit B5 [Source:MGI Symbol;Acc:MGI:1913296]	0.101775865	-3.296532607	0.041538865	yes
ENSMUST00000121863	ENSMUSG00000038181	Chpf2	chondroitin polymerizing factor 2 [Source:MGI Symbol;Acc:MGI:1917522]	0.002784408	-8.48841351	0.029858417	yes
ENSMUST00000121871	ENSMUSG00000035509	Fbxl21	F-box and leucine-rich repeat protein 21 [Source:MGI Symbol;Acc:MGI:2442921]	4.964596967	2.311676603	0.045297492	yes
ENSMUST00000121887	ENSMUSG00000021750	Fam107a	family with sequence similarity 107, member A [Source:MGI Symbol;Acc:MGI:3041256]	0.373296105	-1.421607637	0.000860588	yes
ENSMUST00000122129	ENSMUSG00000028849	Map7d1	MAP7 domain containing 1 [Source:MGI Symbol;Acc:MGI:2384297]	3.715485006	1.893550547	1.28E-06	yes
ENSMUST00000122171	ENSMUSG00000061576	Dpp6	dipeptidylpeptidase 6 [Source:MGI Symbol;Acc:MGI:94921]	0.473071498	-1.079869851	5.46E-06	yes
ENSMUST00000122327	ENSMUSG00000044465	Fam160a2	family with sequence similarity 160, member A2 [Source:MGI Symbol;Acc:MGI:1921599]	0.283642185	-1.817855978	0.00244478	yes
ENSMUST00000123277	ENSMUSG00000031156	Slc35a2	solute carrier family 35 (UDP-galactose transporter), member A2 [Source:MGI Symbol;Acc:MGI:1345297]	34.55776547	5.11093803	0.035152078	yes
ENSMUST00000123454	ENSMUSG00000053930	Shisa6	shisa family member 6 [Source:MGI Symbol;Acc:MGI:2685725]	0.434653694	-1.202061691	0.012973878	yes
ENSMUST00000123884	ENSMUSG00000057110	Cntrl	centriolin [Source:MGI Symbol;Acc:MGI:1889576]	0.051514848	-4.278867859	0.035957534	yes
ENSMUST00000124923	ENSMUSG00000043587	Pxylp1	2-phosphoxylose phosphatase 1 [Source:MGI Symbol;Acc:MGI:2442444]	2.588135798	1.371913317	0.000127477	yes
ENSMUST00000125271	ENSMUSG00000041688	Amot	angiomotin [Source:MGI Symbol;Acc:MGI:108440]	0.131388777	-2.928086051	0.044967874	yes
ENSMUST00000125302	ENSMUSG00000020321	Mdh1	malate dehydrogenase 1, NAD (soluble) [Source:MGI Symbol;Acc:MGI:97051]	0.294635528	-1.76299669	0.002983062	yes
ENSMUST00000125568	ENSMUSG00000029522	Pla2g1b	phospholipase A2, group IB, pancreas [Source:MGI Symbol;Acc:MGI:101842]	0.144769866	-2.788166759	0.001105834	yes
ENSMUST00000125990	ENSMUSG00000053198	Prx	periaxin [Source:MGI Symbol;Acc:MGI:108176]	7.13473581	2.83486001	0.005135	yes
ENSMUST00000126411	ENSMUSG00000043587	Pxylp1	2-phosphoxylose phosphatase 1 [Source:MGI Symbol;Acc:MGI:2442444]	2.56708431	1.360130678	0.019343525	yes
ENSMUST00000126699	ENSMUSG00000052423	B4galt3	UDP-Gal:betaGlcNAc beta 1,4-galactosyltransferase, polypeptide 3 [Source:MGI Symbol;Acc:MGI:1928767]	2.245077994	1.166765565	0.006907332	yes
ENSMUST00000127756	ENSMUSG00000020654	Adcy3	adenylate cyclase 3 [Source:MGI Symbol;Acc:MGI:99675]	0.014172449	-6.140767116	0.02782816	yes
ENSMUST00000127983	ENSMUSG00000007888	Crlf1	cytokine receptor-like factor 1 [Source:MGI Symbol;Acc:MGI:1340030]	0.356304032	-1.488819286	0.042502436	yes
ENSMUST00000128082	ENSMUSG00000030243	Recql	RecQ protein-like [Source:MGI Symbol;Acc:MGI:103021]	10.84914824	3.439509876	0.0467351	yes
ENSMUST00000128247	ENSMUSG00000099009	Rdh16f1	RDH16 family member 1 [Source:MGI Symbol;Acc:MGI:5547782]	11.88734509	3.571354635	0.022843627	yes
ENSMUST00000128940	ENSMUSG00000020397	Med7	mediator complex subunit 7 [Source:MGI Symbol;Acc:MGI:1913463]	9.126650342	3.19008546	0.041831854	yes
ENSMUST00000130300	ENSMUSG00000046318	Ccbe1	collagen and calcium binding EGF domains 1 [Source:MGI Symbol;Acc:MGI:2445053]	0.41259495	-1.27720193	0.000248114	yes
ENSMUST00000130581	ENSMUSG00000015291	Gdi1	guanosine diphosphate (GDP) dissociation inhibitor 1 [Source:MGI Symbol;Acc:MGI:99846]	2.208032827	1.142761621	0.014440812	yes
ENSMUST00000131079	ENSMUSG00000054256	Msi1	musashi RNA-binding protein 1 [Source:MGI Symbol;Acc:MGI:107376]	0.101280216	-3.303575712	0.02486606	yes
ENSMUST00000131138	ENSMUSG00000109850	Gm45692	predicted gene 45692 [Source:MGI Symbol;Acc:MGI:5804807]	9.480036717	3.244892647	0.046570527	yes
ENSMUST00000131235	ENSMUSG00000042292	Mrtfa	myocardin related transcription factor A [Source:MGI Symbol;Acc:MGI:2384495]	118.2954038	6.88625021	0.008051487	yes
ENSMUST00000131316	ENSMUSG00000027714	Exosc9	exosome component 9 [Source:MGI Symbol;Acc:MGI:1355319]	2.611814615	1.385052499	0.043400675	yes
ENSMUST00000131389	ENSMUSG00000090100	Ttbk2	tau tubulin kinase 2 [Source:MGI Symbol;Acc:MGI:2155779]	50.11041573	5.647038602	0.002487816	yes
ENSMUST00000131430	ENSMUSG00000041762	Gpr155	G protein-coupled receptor 155 [Source:MGI Symbol;Acc:MGI:1915776]	2.160776987	1.11155018	0.034710955	yes
ENSMUST00000132449	ENSMUSG00000010914	Pdhx	pyruvate dehydrogenase complex, component X [Source:MGI Symbol;Acc:MGI:1351627]	0.484561818	-1.045247365	0.048881676	yes
ENSMUST00000132620	ENSMUSG00000005417	Mprip	myosin phosphatase Rho interacting protein [Source:MGI Symbol;Acc:MGI:1349438]	0.082593811	-3.597822516	0.016980465	yes
ENSMUST00000132743	ENSMUSG00000020023	Tmcc3	transmembrane and coiled coil domains 3 [Source:MGI Symbol;Acc:MGI:2442900]	0.465721257	-1.102461361	0.015285592	yes
ENSMUST00000132788	ENSMUSG00000039556	Ppp1r3f	protein phosphatase 1, regulatory subunit 3F [Source:MGI Symbol;Acc:MGI:1859617]	8.17629888	3.031447934	0.022404419	yes
ENSMUST00000134116	ENSMUSG00000002992	Apoc2	apolipoprotein C-II [Source:MGI Symbol;Acc:MGI:88054]	0.028553407	-5.130193269	0.037147809	yes
ENSMUST00000134503	ENSMUSG00000006345	Ggt1	gamma-glutamyltransferase 1 [Source:MGI Symbol;Acc:MGI:95706]	0.267477184	-1.902512262	0.000685606	yes
ENSMUST00000135436	ENSMUSG00000048537	Phldb1	pleckstrin homology like domain, family B, member 1 [Source:MGI Symbol;Acc:MGI:2143230]	2.710849809	1.438745185	0.02371105	yes
ENSMUST00000136360	ENSMUSG00000035969	Rusc2	RUN and SH3 domain containing 2 [Source:MGI Symbol;Acc:MGI:2140371]	0.036027868	-4.794742896	0.034558918	yes
ENSMUST00000136536	ENSMUSG00000034614	Pik3ip1	phosphoinositide-3-kinase interacting protein 1 [Source:MGI Symbol;Acc:MGI:1917016]	0.02884496	-5.115536902	0.006773507	yes
ENSMUST00000136797	ENSMUSG00000025173	Wdr45b	WD repeat domain 45B [Source:MGI Symbol;Acc:MGI:1914090]	0.032897911	-4.925860224	0.026580273	yes
ENSMUST00000138514	ENSMUSG00000022940	Pigp	phosphatidylinositol glycan anchor biosynthesis, class P [Source:MGI Symbol;Acc:MGI:1860433]	0.47569779	-1.071882772	0.026057081	yes
ENSMUST00000139091	ENSMUSG00000025408	Ddit3	DNA-damage inducible transcript 3 [Source:MGI Symbol;Acc:MGI:109247]	0.031231682	-5.000845919	0.017747737	yes
ENSMUST00000139115	ENSMUSG00000047193	Dync2h1	dynein cytoplasmic 2 heavy chain 1 [Source:MGI Symbol;Acc:MGI:107736]	0.405697835	-1.301522492	0.028384123	yes
ENSMUST00000139353	ENSMUSG00000024055	Cyp4f13	cytochrome P450, family 4, subfamily f, polypeptide 13 [Source:MGI Symbol;Acc:MGI:2158641]	0.421041796	-1.247964642	0.038318345	yes
ENSMUST00000139848	ENSMUSG00000034472	Rasd2	RASD family, member 2 [Source:MGI Symbol;Acc:MGI:1922391]	2.652205571	1.407192602	1.06E-06	yes
ENSMUST00000140194	ENSMUSG00000032740	Ccdc88a	coiled coil domain containing 88A [Source:MGI Symbol;Acc:MGI:1925177]	2.253380688	1.172091064	0.010191956	yes
ENSMUST00000140600	ENSMUSG00000040687	Madd	MAP-kinase activating death domain [Source:MGI Symbol;Acc:MGI:2444672]	0.045573106	-4.455673479	0.006345544	yes
ENSMUST00000141181	ENSMUSG00000079110	Capn3	calpain 3 [Source:MGI Symbol;Acc:MGI:107437]	0.029535354	-5.081413287	0.015240824	yes
ENSMUST00000141387	ENSMUSG00000027887	Sypl2	synaptophysin-like 2 [Source:MGI Symbol;Acc:MGI:1328311]	0.288309993	-1.794307253	0.041881357	yes
ENSMUST00000142241	ENSMUSG00000024742	Fen1	flap structure specific endonuclease 1 [Source:MGI Symbol;Acc:MGI:102779]	0.062975387	-3.989068113	0.005293845	yes
ENSMUST00000142742	ENSMUSG00000029361	Nos1	nitric oxide synthase 1, neuronal [Source:MGI Symbol;Acc:MGI:97360]	0.352562918	-1.504047352	0.000142956	yes
ENSMUST00000142837	ENSMUSG00000038024	Dennd4c	DENN/MADD domain containing 4C [Source:MGI Symbol;Acc:MGI:1914769]	0.004463869	-7.807489503	0.001375794	yes
ENSMUST00000142941	ENSMUSG00000002107	Celf2	CUGBP, Elav-like family member 2 [Source:MGI Symbol;Acc:MGI:1338822]	5.718401602	2.515611944	0.022571118	yes
ENSMUST00000143661	ENSMUSG00000037887	Dusp8	dual specificity phosphatase 8 [Source:MGI Symbol;Acc:MGI:106626]	0.112488551	-3.15214992	0.046564999	yes
ENSMUST00000144874	ENSMUSG00000033021	Gmppa	GDP-mannose pyrophosphorylase A [Source:MGI Symbol;Acc:MGI:1916330]	53.83473752	5.750465485	0.001242694	yes
ENSMUST00000145296	ENSMUSG00000042333	Tnfrsf14	tumor necrosis factor receptor superfamily, member 14 (herpesvirus entry mediator) [Source:MGI Symbol;Acc:MGI:2675303]	0.306025172	-1.708277771	0.035266745	yes
ENSMUST00000145469	ENSMUSG00000058806	Col13a1	collagen, type XIII, alpha 1 [Source:MGI Symbol;Acc:MGI:1277201]	2.582739946	1.368902387	0.009968786	yes
ENSMUST00000145653	ENSMUSG00000045411	2410002F23Rik	RIKEN cDNA 2410002F23 gene [Source:MGI Symbol;Acc:MGI:1914226]	0.10987862	-3.186017397	0.047991126	yes
ENSMUST00000145760	ENSMUSG00000035696	Rnf38	ring finger protein 38 [Source:MGI Symbol;Acc:MGI:1920719]	0.414314013	-1.271203478	0.045394763	yes
ENSMUST00000146164	ENSMUSG00000021852	Slc35f4	solute carrier family 35, member F4 [Source:MGI Symbol;Acc:MGI:1922538]	2.974706271	1.572747221	0.007406807	yes
ENSMUST00000146468	ENSMUSG00000050335	Lgals3	lectin, galactose binding, soluble 3 [Source:MGI Symbol;Acc:MGI:96778]	0.007493394	-7.060165055	6.62E-05	yes
ENSMUST00000147373	ENSMUSG00000028729	Ebna1bp2	EBNA1 binding protein 2 [Source:MGI Symbol;Acc:MGI:1916322]	0.416644572	-1.26311091	0.049919843	yes
ENSMUST00000148124	ENSMUSG00000022863	Btg3	BTG anti-proliferation factor 3 [Source:MGI Symbol;Acc:MGI:109532]	0.427622037	-1.225591892	0.009040517	yes
ENSMUST00000148134	ENSMUSG00000024184	Pdia2	protein disulfide isomerase associated 2 [Source:MGI Symbol;Acc:MGI:1916441]	0.318592386	-1.650216306	0.043164438	yes
ENSMUST00000149016	ENSMUSG00000027523	Gnas	GNAS (guanine nucleotide binding protein, alpha stimulating) complex locus [Source:MGI Symbol;Acc:MGI:95777]	0.479400271	-1.060697371	0.012460699	yes
ENSMUST00000149193	ENSMUSG00000026888	Grb14	growth factor receptor bound protein 14 [Source:MGI Symbol;Acc:MGI:1355324]	2.380883142	1.251496812	0.04085324	yes
ENSMUST00000150387	ENSMUSG00000030357	Fkbp4	FK506 binding protein 4 [Source:MGI Symbol;Acc:MGI:95543]	0.027971747	-5.15988585	0.017394943	yes
ENSMUST00000150972	ENSMUSG00000020176	Grb10	growth factor receptor bound protein 10 [Source:MGI Symbol;Acc:MGI:103232]	6.737106717	2.752129152	0.043518871	yes
ENSMUST00000151107	ENSMUSG00000045639	Zfp629	zinc finger protein 629 [Source:MGI Symbol;Acc:MGI:2444524]	0.010165539	-6.620169466	2.32E-05	yes
ENSMUST00000151721	ENSMUSG00000055409	Nell1	NEL-like 1 [Source:MGI Symbol;Acc:MGI:2443902]	0.201022779	-2.314569105	0.033165084	yes
ENSMUST00000151738	ENSMUSG00000039629	Strip2	striatin interacting protein 2 [Source:MGI Symbol;Acc:MGI:2444363]	85.96237508	6.425633439	0.016198466	yes
ENSMUST00000152766	ENSMUSG00000005882	Uqcc1	ubiquinol-cytochrome c reductase complex assembly factor 1 [Source:MGI Symbol;Acc:MGI:1929472]	0.014845819	-6.073799472	0.030693087	yes
ENSMUST00000153597	ENSMUSG00000054823	Nsd3	nuclear receptor binding SET domain protein 3 [Source:MGI Symbol;Acc:MGI:2142581]	0.26699404	-1.905120557	0.017050381	yes
ENSMUST00000154545	ENSMUSG00000017144	Rnd3	Rho family GTPase 3 [Source:MGI Symbol;Acc:MGI:1921444]	0.377813528	-1.404253736	0.040704487	yes
ENSMUST00000155597	ENSMUSG00000031387	Renbp	renin binding protein [Source:MGI Symbol;Acc:MGI:105940]	17.62601797	4.139634676	0.013407936	yes
ENSMUST00000155880	ENSMUSG00000057406	Nsd2	nuclear receptor binding SET domain protein 2 [Source:MGI Symbol;Acc:MGI:1276574]	0.297333459	-1.749846276	0.02365307	yes
ENSMUST00000155966	ENSMUSG00000023791	Pigx	phosphatidylinositol glycan anchor biosynthesis, class X [Source:MGI Symbol;Acc:MGI:1919334]	0.104757971	-3.254868075	0.001670038	yes
ENSMUST00000156315	ENSMUSG00000018669	Cdk5rap3	CDK5 regulatory subunit associated protein 3 [Source:MGI Symbol;Acc:MGI:1933126]	29.30421549	4.87303631	0.026958248	yes
ENSMUST00000156390	ENSMUSG00000025059	Gk	glycerol kinase [Source:MGI Symbol;Acc:MGI:106594]	0.190293038	-2.393705311	0.000120299	yes
ENSMUST00000156591	ENSMUSG00000068036	Afdn	afadin, adherens junction formation factor [Source:MGI Symbol;Acc:MGI:1314653]	3.726734806	1.897912161	0.012981136	yes
ENSMUST00000159148	ENSMUSG00000024857	Cabp2	calcium binding protein 2 [Source:MGI Symbol;Acc:MGI:1352749]	0.246890823	-2.018054886	0.001181977	yes
ENSMUST00000159230	ENSMUSG00000040918	Slc19a2	solute carrier family 19 (thiamine transporter), member 2 [Source:MGI Symbol;Acc:MGI:1928761]	0.007012899	-7.155773319	0.004353012	yes
ENSMUST00000159250	ENSMUSG00000043467	Zbtb37	zinc finger and BTB domain containing 37 [Source:MGI Symbol;Acc:MGI:2444467]	0.491003845	-1.026193773	0.044218154	yes
ENSMUST00000159772	ENSMUSG00000021693	Kif2a	kinesin family member 2A [Source:MGI Symbol;Acc:MGI:108390]	0.450343315	-1.150902849	0.005074618	yes
ENSMUST00000159910	ENSMUSG00000021614	Vcan	versican [Source:MGI Symbol;Acc:MGI:102889]	0.496791462	-1.009287716	0.000866099	yes
ENSMUST00000160009	ENSMUSG00000022346	Myc	myelocytomatosis oncogene [Source:MGI Symbol;Acc:MGI:97250]	0.393733379	-1.344709072	0.015452972	yes
ENSMUST00000160246	ENSMUSG00000029130	Rnf32	ring finger protein 32 [Source:MGI Symbol;Acc:MGI:1861747]	0.171013145	-2.547820876	0.025290796	yes
ENSMUST00000160570	ENSMUSG00000039210	Gpatch2	G patch domain containing 2 [Source:MGI Symbol;Acc:MGI:1915019]	78.60021178	6.296461295	0.019966949	yes
ENSMUST00000160609	ENSMUSG00000034040	Galnt17	polypeptide N-acetylgalactosaminyltransferase 17 [Source:MGI Symbol;Acc:MGI:2137594]	0.037503388	-4.736835248	0.037579246	yes
ENSMUST00000160774	ENSMUSG00000028559	Osbpl9	oxysterol binding protein-like 9 [Source:MGI Symbol;Acc:MGI:1923784]	123.236392	6.94528454	0.011960963	yes
ENSMUST00000160882	ENSMUSG00000032280	Tle3	transducin-like enhancer of split 3 [Source:MGI Symbol;Acc:MGI:104634]	0.323608387	-1.627679097	0.005079553	yes
ENSMUST00000161078	ENSMUSG00000047013	Fbxo41	F-box protein 41 [Source:MGI Symbol;Acc:MGI:1261912]	2.504575769	1.324566257	0.011301922	yes
ENSMUST00000161402	ENSMUSG00000024109	Nrxn1	neurexin I [Source:MGI Symbol;Acc:MGI:1096391]	0.4609743	-1.117241775	0.033069196	yes
ENSMUST00000161410	ENSMUSG00000021266	Wars	tryptophanyl-tRNA synthetase [Source:MGI Symbol;Acc:MGI:104630]	0.003914657	-7.99689823	0.000630581	yes
ENSMUST00000161731	ENSMUSG00000044042	Fmn1	formin 1 [Source:MGI Symbol;Acc:MGI:101815]	118.8202858	6.892637354	0.007114072	yes
ENSMUST00000161812	ENSMUSG00000022150	Dab2	disabled 2, mitogen-responsive phosphoprotein [Source:MGI Symbol;Acc:MGI:109175]	235.2703572	7.87817575	6.35E-08	yes
ENSMUST00000162075	ENSMUSG00000038991	Txndc5	thioredoxin domain containing 5 [Source:MGI Symbol;Acc:MGI:2145316]	0.009028538	-6.791291921	0.00897203	yes
ENSMUST00000162176	ENSMUSG00000025812	Pard3	par-3 family cell polarity regulator [Source:MGI Symbol;Acc:MGI:2135608]	0.282678883	-1.822763979	0.000717878	yes
ENSMUST00000162879	ENSMUSG00000040913	Fbxw4	F-box and WD-40 domain protein 4 [Source:MGI Symbol;Acc:MGI:1354698]	15.64007879	3.967175876	0.015749354	yes
ENSMUST00000162883	ENSMUSG00000003199	Mpnd	MPN domain containing [Source:MGI Symbol;Acc:MGI:1915297]	0.031284116	-4.998425867	0.01828875	yes
ENSMUST00000163299	ENSMUSG00000034164	Emid1	EMI domain containing 1 [Source:MGI Symbol;Acc:MGI:2155091]	0.010171208	-6.619365123	0.012105787	yes
ENSMUST00000163948	ENSMUSG00000002845	Tmem39a	transmembrane protein 39a [Source:MGI Symbol;Acc:MGI:1915096]	0.348260979	-1.521759261	1.86E-05	yes
ENSMUST00000164166	ENSMUSG00000001416	Cct3	chaperonin containing Tcp1, subunit 3 (gamma) [Source:MGI Symbol;Acc:MGI:104708]	387.8018586	8.599175908	0.027776421	yes
ENSMUST00000164190	ENSMUSG00000009073	Nf2	neurofibromin 2 [Source:MGI Symbol;Acc:MGI:97307]	3.31087677	1.727213315	0.029716395	yes
ENSMUST00000164580	ENSMUSG00000062031	Pgghg	protein glucosylgalactosylhydroxylysine glucosidase [Source:MGI Symbol;Acc:MGI:2444047]	0.010039851	-6.638118368	0.011762254	yes
ENSMUST00000164582	ENSMUSG00000039988	Ankrd13c	ankyrin repeat domain 13c [Source:MGI Symbol;Acc:MGI:2139746]	0.000966533	-10.01489395	6.68E-16	yes
ENSMUST00000165033	ENSMUSG00000038418	Egr1	early growth response 1 [Source:MGI Symbol;Acc:MGI:95295]	0.437418235	-1.192914729	7.35E-09	yes
ENSMUST00000165165	ENSMUSG00000091345	Col6a5	collagen, type VI, alpha 5 [Source:MGI Symbol;Acc:MGI:3648134]	0.087191793	-3.519663844	0.034641649	yes
ENSMUST00000165322	ENSMUSG00000025234	Arih1	ariadne RBR E3 ubiquitin protein ligase 1 [Source:MGI Symbol;Acc:MGI:1344363]	0.003825094	-8.030288906	0.000826135	yes
ENSMUST00000165392	ENSMUSG00000032641	Gpr19	G protein-coupled receptor 19 [Source:MGI Symbol;Acc:MGI:892973]	2.257429529	1.174680951	0.020740997	yes
ENSMUST00000165666	ENSMUSG00000050875	Minar2	membrane integral NOTCH2 associated receptor 2 [Source:MGI Symbol;Acc:MGI:2442934]	0.014719404	-6.086136935	0.027952315	yes
ENSMUST00000166537	ENSMUSG00000036309	Skp1	S-phase kinase-associated protein 1 [Source:MGI Symbol;Acc:MGI:103575]	7.245784917	2.857141982	0.023168525	yes
ENSMUST00000167049	ENSMUSG00000066363	Serpina3f	serine (or cysteine) peptidase inhibitor, clade A, member 3F [Source:MGI Symbol;Acc:MGI:2182838]	0.067359813	-3.89196805	0.001920004	yes
ENSMUST00000167110	ENSMUSG00000038615	Nfe2l1	nuclear factor, erythroid derived 2,-like 1 [Source:MGI Symbol;Acc:MGI:99421]	0.360132213	-1.473401445	2.42E-05	yes
ENSMUST00000167195	ENSMUSG00000023942	Slc29a1	solute carrier family 29 (nucleoside transporters), member 1 [Source:MGI Symbol;Acc:MGI:1927073]	0.077834937	-3.683438327	0.027956435	yes
ENSMUST00000167462	ENSMUSG00000034751	Mast4	microtubule associated serine/threonine kinase family member 4 [Source:MGI Symbol;Acc:MGI:1918885]	31.8024063	4.991064025	9.81E-05	yes
ENSMUST00000167582	ENSMUSG00000059895	Ptp4a3	protein tyrosine phosphatase 4a3 [Source:MGI Symbol;Acc:MGI:1277098]	23.99420335	4.584614009	0.037316518	yes
ENSMUST00000167827	ENSMUSG00000024909	Efemp2	epidermal growth factor-containing fibulin-like extracellular matrix protein 2 [Source:MGI Symbol;Acc:MGI:1891209]	0.033973764	-4.879435141	0.026586001	yes
ENSMUST00000167859	ENSMUSG00000039878	Slc39a5	solute carrier family 39 (metal ion transporter), member 5 [Source:MGI Symbol;Acc:MGI:1919336]	0.198169476	-2.33519333	0.00098923	yes
ENSMUST00000168528	ENSMUSG00000051314	Ffar2	free fatty acid receptor 2 [Source:MGI Symbol;Acc:MGI:2441731]	55.94939257	5.806050563	0.0016639	yes
ENSMUST00000169108	ENSMUSG00000022565	Plec	plectin [Source:MGI Symbol;Acc:MGI:1277961]	901.9225256	9.816859702	0.011989325	yes
ENSMUST00000169397	ENSMUSG00000024327	Slc39a7	solute carrier family 39 (zinc transporter), member 7 [Source:MGI Symbol;Acc:MGI:95909]	2.736041484	1.452090104	0.03060719	yes
ENSMUST00000169423	ENSMUSG00000014592	Camta1	calmodulin binding transcription activator 1 [Source:MGI Symbol;Acc:MGI:2140230]	0.01404389	-6.15391358	0.02652867	yes
ENSMUST00000169437	ENSMUSG00000070436	Serpinh1	serine (or cysteine) peptidase inhibitor, clade H, member 1 [Source:MGI Symbol;Acc:MGI:88283]	0.332740855	-1.587529079	0.008868086	yes
ENSMUST00000169897	ENSMUSG00000038843	Gcnt1	glucosaminyl (N-acetyl) transferase 1, core 2 [Source:MGI Symbol;Acc:MGI:95676]	159.9695688	7.321653675	0.005565587	yes
ENSMUST00000169928	ENSMUSG00000020758	Itgb4	integrin beta 4 [Source:MGI Symbol;Acc:MGI:96613]	82.87200433	6.37281291	0.017647881	yes
ENSMUST00000170048	ENSMUSG00000090622	A930033H14Rik	RIKEN cDNA A930033H14 gene [Source:MGI Symbol;Acc:MGI:2444562]	0.446059302	-1.164692569	0.024802646	yes
ENSMUST00000170217	ENSMUSG00000026245	Farsb	phenylalanyl-tRNA synthetase, beta subunit [Source:MGI Symbol;Acc:MGI:1346035]	2.976612443	1.573671394	0.001559269	yes
ENSMUST00000170352	ENSMUSG00000055320	Tead1	TEA domain family member 1 [Source:MGI Symbol;Acc:MGI:101876]	0.384112138	-1.380400543	0.038373604	yes
ENSMUST00000170367	ENSMUSG00000041540	Sox5	SRY (sex determining region Y)-box 5 [Source:MGI Symbol;Acc:MGI:98367]	0.117193579	-3.093034569	0.042823899	yes
ENSMUST00000170584	ENSMUSG00000033170	Card10	caspase recruitment domain family, member 10 [Source:MGI Symbol;Acc:MGI:2146012]	0.072005845	-3.795742179	0.005893996	yes
ENSMUST00000170833	ENSMUSG00000000628	Hk2	hexokinase 2 [Source:MGI Symbol;Acc:MGI:1315197]	0.374997478	-1.415047202	0.00000454	yes
ENSMUST00000171289	ENSMUSG00000053819	Camk2d	calcium/calmodulin-dependent protein kinase II, delta [Source:MGI Symbol;Acc:MGI:1341265]	0.423900943	-1.238200919	0.047924138	yes
ENSMUST00000171719	ENSMUSG00000049103	Ccr2	chemokine (C-C motif) receptor 2 [Source:MGI Symbol;Acc:MGI:106185]	36.79767499	5.201542709	0.013741108	yes
ENSMUST00000171794	ENSMUSG00000023079	Gtf2ird1	general transcription factor II I repeat domain-containing 1 [Source:MGI Symbol;Acc:MGI:1861942]	0.00417319	-7.904633582	0.000876952	yes
ENSMUST00000171798	ENSMUSG00000091017	Fam71a	family with sequence similarity 71, member A [Source:MGI Symbol;Acc:MGI:3588202]	0.06468426	-3.950441494	0.003832094	yes
ENSMUST00000171915	ENSMUSG00000024254	Abcg8	ATP binding cassette subfamily G member 8 [Source:MGI Symbol;Acc:MGI:1914720]	0.010671267	-6.550124676	0.015896711	yes
ENSMUST00000171999	ENSMUSG00000116378	Gcat	glycine C-acetyltransferase (2-amino-3-ketobutyrate-coenzyme A ligase) [Source:MGI Symbol;Acc:MGI:1349389]	0.385020612	-1.376992414	0.000969934	yes
ENSMUST00000172148	ENSMUSG00000007480	Mc5r	melanocortin 5 receptor [Source:MGI Symbol;Acc:MGI:99420]	140.0115523	7.129402058	4.44E-05	yes
ENSMUST00000172165	ENSMUSG00000116048	Septin2	septin 2 [Source:MGI Symbol;Acc:MGI:97298]	491.1321793	8.939967542	0.022150256	yes
ENSMUST00000172302	ENSMUSG00000024924	Vldlr	very low density lipoprotein receptor [Source:MGI Symbol;Acc:MGI:98935]	0.494071131	-1.017209335	0.000745788	yes
ENSMUST00000172467	ENSMUSG00000002409	Dyrk1b	dual-specificity tyrosine-(Y)-phosphorylation regulated kinase 1b [Source:MGI Symbol;Acc:MGI:1330302]	0.00591741	-7.400818396	0.002937181	yes
ENSMUST00000172884	ENSMUSG00000015165	Hnrnpl	heterogeneous nuclear ribonucleoprotein L [Source:MGI Symbol;Acc:MGI:104816]	0.013651778	-6.19476732	0.038987879	yes
ENSMUST00000173075	ENSMUSG00000061232	H2-K1	histocompatibility 2, K1, K region [Source:MGI Symbol;Acc:MGI:95904]	0.460441606	-1.118909891	0.045422339	yes
ENSMUST00000173193	ENSMUSG00000037709	Fam13a	family with sequence similarity 13, member A [Source:MGI Symbol;Acc:MGI:1889842]	0.013423154	-6.219132522	0.000380136	yes
ENSMUST00000173495	ENSMUSG00000027684	Mecom	MDS1 and EVI1 complex locus [Source:MGI Symbol;Acc:MGI:95457]	0.116142351	-3.106033957	0.044536955	yes
ENSMUST00000173533	ENSMUSG00000040016	Ptger3	prostaglandin E receptor 3 (subtype EP3) [Source:MGI Symbol;Acc:MGI:97795]	0.214070005	-2.223845434	0.001316973	yes
ENSMUST00000173769	ENSMUSG00000057191	AB124611	cDNA sequence AB124611 [Source:MGI Symbol;Acc:MGI:3043001]	0.076362467	-3.710992475	0.010274445	yes
ENSMUST00000173927	ENSMUSG00000029209	Gnpda2	glucosamine-6-phosphate deaminase 2 [Source:MGI Symbol;Acc:MGI:1915230]	0.130234919	-2.940811775	0.006983843	yes
ENSMUST00000173985	ENSMUSG00000024517	Grp	gastrin releasing peptide [Source:MGI Symbol;Acc:MGI:95833]	0.039484174	-4.662581689	0.011328529	yes
ENSMUST00000174000	ENSMUSG00000090523	Gypc	glycophorin C [Source:MGI Symbol;Acc:MGI:1098566]	0.014739067	-6.084210963	0.000372504	yes
ENSMUST00000174361	ENSMUSG00000032423	Syncrip	synaptotagmin binding, cytoplasmic RNA interacting protein [Source:MGI Symbol;Acc:MGI:1891690]	0.009079155	-6.783226301	0.014950116	yes
ENSMUST00000175881	ENSMUSG00000048756	Foxo3	forkhead box O3 [Source:MGI Symbol;Acc:MGI:1890081]	0.341141817	-1.551556485	0.014165251	yes
ENSMUST00000176118	ENSMUSG00000024109	Nrxn1	neurexin I [Source:MGI Symbol;Acc:MGI:1096391]	41.85581302	5.387356096	0.007586804	yes
ENSMUST00000176204	ENSMUSG00000092035	Peg10	paternally expressed 10 [Source:MGI Symbol;Acc:MGI:2157785]	0.36027707	-1.472821259	0.012740744	yes
ENSMUST00000176237	ENSMUSG00000052752	Traf7	TNF receptor-associated factor 7 [Source:MGI Symbol;Acc:MGI:3042141]	39.5767041	5.306579567	0.008716583	yes
ENSMUST00000176282	ENSMUSG00000061959	Ces1e	carboxylesterase 1E [Source:MGI Symbol;Acc:MGI:95432]	0.019105017	-5.709904647	0.048762948	yes
ENSMUST00000176322	ENSMUSG00000021000	Mia2	MIA SH3 domain ER export factor 2 [Source:MGI Symbol;Acc:MGI:2159614]	0.497786077	-1.006402216	0.008280944	yes
ENSMUST00000176608	ENSMUSG00000061013	Mkx	mohawk homeobox [Source:MGI Symbol;Acc:MGI:2687286]	11.09944273	3.472415339	0.049147151	yes
ENSMUST00000177126	ENSMUSG00000014846	Tppp3	tubulin polymerization-promoting protein family member 3 [Source:MGI Symbol;Acc:MGI:1915221]	0.426120912	-1.230665242	0.007116864	yes
ENSMUST00000177457	ENSMUSG00000026657	Frmd4a	FERM domain containing 4A [Source:MGI Symbol;Acc:MGI:1919850]	0.009272649	-6.752802817	0.010532175	yes
ENSMUST00000177950	ENSMUSG00000034928	Rnf44	ring finger protein 44 [Source:MGI Symbol;Acc:MGI:2145310]	0.376831897	-1.408007008	0.021536283	yes
ENSMUST00000178114	ENSMUSG00000024781	Lipa	lysosomal acid lipase A [Source:MGI Symbol;Acc:MGI:96789]	0.006662614	-7.229695867	7.18E-07	yes
ENSMUST00000179226	ENSMUSG00000021669	Cert1	ceramide transporter 1 [Source:MGI Symbol;Acc:MGI:1915268]	0.001193808	-9.710213289	2.56E-11	yes
ENSMUST00000179273	ENSMUSG00000079043	Fastkd5	FAST kinase domains 5 [Source:MGI Symbol;Acc:MGI:2139469]	47.16384836	5.559609536	0.000482463	yes
ENSMUST00000179568	ENSMUSG00000096770	Amy2a4	amylase 2a4 [Source:MGI Symbol;Acc:MGI:3711258]	0.115675071	-3.111850108	8.13E-06	yes
ENSMUST00000179759	ENSMUSG00000024049	Myom1	myomesin 1 [Source:MGI Symbol;Acc:MGI:1341430]	9.627589103	3.26717457	0.041859132	yes
ENSMUST00000179768	ENSMUSG00000035171	1110059E24Rik	RIKEN cDNA 1110059E24 gene [Source:MGI Symbol;Acc:MGI:1913456]	52.12005029	5.703766571	0.004477237	yes
ENSMUST00000179891	ENSMUSG00000021711	Trappc13	trafficking protein particle complex 13 [Source:MGI Symbol;Acc:MGI:1914225]	83.31352554	6.380478824	0.004866858	yes
ENSMUST00000180250	ENSMUSG00000028886	Eya3	EYA transcriptional coactivator and phosphatase 3 [Source:MGI Symbol;Acc:MGI:109339]	0.026148843	-5.257109076	0.016156134	yes
ENSMUST00000180387	ENSMUSG00000097789	Gm2115	predicted gene 2115 [Source:MGI Symbol;Acc:MGI:3780284]	3.121360962	1.642175204	5.82E-05	yes
ENSMUST00000181023	ENSMUSG00000037857	Nufip2	nuclear fragile X mental retardation protein interacting protein 2 [Source:MGI Symbol;Acc:MGI:1915814]	0.326944102	-1.612884098	0.001450825	yes
ENSMUST00000182955	ENSMUSG00000029422	Rsrc2	arginine/serine-rich coiled-coil 2 [Source:MGI Symbol;Acc:MGI:1913489]	0.374980397	-1.415112917	4.34E-06	yes
ENSMUST00000184643	ENSMUSG00000026565	Pou2f1	POU domain, class 2, transcription factor 1 [Source:MGI Symbol;Acc:MGI:101898]	210.0630671	7.714678722	8.73E-06	yes
ENSMUST00000185184	ENSMUSG00000099032	Tcf24	transcription factor 24 [Source:MGI Symbol;Acc:MGI:3780500]	2.503761201	1.32409697	4.38E-14	yes
ENSMUST00000186239	ENSMUSG00000019813	Cep57l1	centrosomal protein 57-like 1 [Source:MGI Symbol;Acc:MGI:1915511]	6.314116499	2.658580879	0.041112559	yes
ENSMUST00000186380	ENSMUSG00000042699	Dhx9	DEAH (Asp-Glu-Ala-His) box polypeptide 9 [Source:MGI Symbol;Acc:MGI:108177]	2.575711344	1.364970922	0.005268154	yes
ENSMUST00000186389	ENSMUSG00000026442	Nfasc	neurofascin [Source:MGI Symbol;Acc:MGI:104753]	0.049447031	-4.337972285	0.000959823	yes
ENSMUST00000186547	ENSMUSG00000039168	Dap	death-associated protein [Source:MGI Symbol;Acc:MGI:1918190]	9.825169339	3.296482273	0.02263226	yes
ENSMUST00000186750	ENSMUSG00000034432	Cops8	COP9 signalosome subunit 8 [Source:MGI Symbol;Acc:MGI:1915363]	0.093062883	-3.425650304	0.039182305	yes
ENSMUST00000186949	ENSMUSG00000051223	Bzw1	basic leucine zipper and W2 domains 1 [Source:MGI Symbol;Acc:MGI:1914132]	0.181963258	-2.458280925	0.024208401	yes
ENSMUST00000188047	ENSMUSG00000032068	Plet1	placenta expressed transcript 1 [Source:MGI Symbol;Acc:MGI:1923759]	48.95698369	5.613442769	0.002607038	yes
ENSMUST00000188145	ENSMUSG00000043019	Edem3	ER degradation enhancer, mannosidase alpha-like 3 [Source:MGI Symbol;Acc:MGI:1914217]	0.321525274	-1.636995946	0.042876941	yes
ENSMUST00000188396	ENSMUSG00000023495	Pcbp4	poly(rC) binding protein 4 [Source:MGI Symbol;Acc:MGI:1890471]	33.89556379	5.083024563	0.000541949	yes
ENSMUST00000188580	ENSMUSG00000030811	Fbxl19	F-box and leucine-rich repeat protein 19 [Source:MGI Symbol;Acc:MGI:3039600]	55.34820989	5.790464752	0.002210277	yes
ENSMUST00000189013	ENSMUSG00000023791	Pigx	phosphatidylinositol glycan anchor biosynthesis, class X [Source:MGI Symbol;Acc:MGI:1919334]	70.39838819	6.137470493	0.026064348	yes
ENSMUST00000189373	ENSMUSG00000056222	Spock1	sparc/osteonectin, cwcv and kazal-like domains proteoglycan 1 [Source:MGI Symbol;Acc:MGI:105371]	0.499956501	-1.000125516	0.03687056	yes
ENSMUST00000189605	ENSMUSG00000003346	Abhd17a	abhydrolase domain containing 17A [Source:MGI Symbol;Acc:MGI:106388]	2.674111602	1.419059676	0.001285654	yes
ENSMUST00000189965	ENSMUSG00000071302	2610044O15Rik8	RIKEN cDNA 2610044O15 gene [Source:MGI Symbol;Acc:MGI:1919389]	0.172803027	-2.53279961	0.047219248	yes
ENSMUST00000190501	ENSMUSG00000026319	Relch	RAB11 binding and LisH domain, coiled-coil and HEAT repeat containing [Source:MGI Symbol;Acc:MGI:1922832]	0.004035946	-7.952877463	0.000746401	yes
ENSMUST00000190617	ENSMUSG00000030577	Cd22	CD22 antigen [Source:MGI Symbol;Acc:MGI:88322]	0.054016318	-4.210460884	0.00344938	yes
ENSMUST00000191670	ENSMUSG00000027531	Impa1	inositol (myo)-1(or 4)-monophosphatase 1 [Source:MGI Symbol;Acc:MGI:1933158]	0.380144988	-1.395378326	0.031441991	yes
ENSMUST00000192509	ENSMUSG00000026074	Map4k4	mitogen-activated protein kinase kinase kinase kinase 4 [Source:MGI Symbol;Acc:MGI:1349394]	0.013345561	-6.22749629	0.022072513	yes
ENSMUST00000193288	ENSMUSG00000032612	Usp4	ubiquitin specific peptidase 4 (proto-oncogene) [Source:MGI Symbol;Acc:MGI:98905]	2.210471736	1.144354287	0.004746593	yes
ENSMUST00000193895	ENSMUSG00000032609	Klhdc8b	kelch domain containing 8B [Source:MGI Symbol;Acc:MGI:1925517]	0.126891742	-2.978329913	0.004842534	yes
ENSMUST00000194102	ENSMUSG00000048031	Fcrl5	Fc receptor-like 5 [Source:MGI Symbol;Acc:MGI:3053558]	0.05124219	-4.286524041	0.022876165	yes
ENSMUST00000194478	ENSMUSG00000028559	Osbpl9	oxysterol binding protein-like 9 [Source:MGI Symbol;Acc:MGI:1923784]	0.013658976	-6.194006898	0.026894426	yes
ENSMUST00000194738	ENSMUSG00000095079	Igha	immunoglobulin heavy constant alpha [Source:MGI Symbol;Acc:MGI:96444]	0.21556488	-2.213805941	0.018059946	yes
ENSMUST00000195192	ENSMUSG00000076612	Ighg2c	immunoglobulin heavy constant gamma 2C [Source:MGI Symbol;Acc:MGI:2686979]	0.381973408	-1.388455888	0.012257645	yes
ENSMUST00000195359	ENSMUSG00000095197	Ighv1-59	immunoglobulin heavy variable V1-59 [Source:MGI Symbol;Acc:MGI:3644474]	0.01618127	-5.949531303	0.00062282	yes
ENSMUST00000195372	ENSMUSG00000030768	Disp1	dispatched RND transporter family member 1 [Source:MGI Symbol;Acc:MGI:1916147]	0.114763583	-3.123263177	0.043387612	yes
ENSMUST00000195659	ENSMUSG00000038034	Igsf8	immunoglobulin superfamily, member 8 [Source:MGI Symbol;Acc:MGI:2154090]	2.561028743	1.356723445	0.041443177	yes
ENSMUST00000196069	ENSMUSG00000007812	Zfp655	zinc finger protein 655 [Source:MGI Symbol;Acc:MGI:1919861]	0.049599093	-4.333542457	0.006855702	yes
ENSMUST00000196315	ENSMUSG00000029454	Mapkapk5	MAP kinase-activated protein kinase 5 [Source:MGI Symbol;Acc:MGI:1333110]	4.966128405	2.312121564	0.043121171	yes
ENSMUST00000196386	ENSMUSG00000041912	Tdrkh	tudor and KH domain containing protein [Source:MGI Symbol;Acc:MGI:1919884]	38.26839138	5.258081353	0.007860008	yes
ENSMUST00000197290	ENSMUSG00000076569	Igkv5-39	immunoglobulin kappa variable 5-39 [Source:MGI Symbol;Acc:MGI:2686255]	0.323137866	-1.629778278	0.037292095	yes
ENSMUST00000197425	ENSMUSG00000058153	Sez6l	seizure related 6 homolog like [Source:MGI Symbol;Acc:MGI:1935121]	0.420458174	-1.249965804	0.001703798	yes
ENSMUST00000197560	ENSMUSG00000076598	Igkv3-7	immunoglobulin kappa variable 3-7 [Source:MGI Symbol;Acc:MGI:1330852]	0.015215784	-6.038287502	0.00065465	yes
ENSMUST00000197681	ENSMUSG00000005583	Mef2c	myocyte enhancer factor 2C [Source:MGI Symbol;Acc:MGI:99458]	0.012997911	-6.265576407	0.020208338	yes
ENSMUST00000197803	ENSMUSG00000095117	Ighv8-9	immunoglobulin heavy variable V8-9 [Source:MGI Symbol;Acc:MGI:3644475]	0.143210204	-2.803793808	0.045738983	yes
ENSMUST00000197925	ENSMUSG00000028184	Adgrl2	adhesion G protein-coupled receptor L2 [Source:MGI Symbol;Acc:MGI:2139714]	0.039190294	-4.673359796	0.046435795	yes
ENSMUST00000197927	ENSMUSG00000040254	Sema3d	sema domain, immunoglobulin domain (Ig), short basic domain, secreted, (semaphorin) 3D [Source:MGI Symbol;Acc:MGI:1860118]	34.25415804	5.098207219	0.021477026	yes
ENSMUST00000199100	ENSMUSG00000039419	Cntnap2	contactin associated protein-like 2 [Source:MGI Symbol;Acc:MGI:1914047]	47.55325878	5.571472306	0.005833422	yes
ENSMUST00000199105	ENSMUSG00000005583	Mef2c	myocyte enhancer factor 2C [Source:MGI Symbol;Acc:MGI:99458]	112.4236214	6.812801383	0.009286279	yes
ENSMUST00000199338	ENSMUSG00000040997	Abhd4	abhydrolase domain containing 4 [Source:MGI Symbol;Acc:MGI:1915938]	0.014675247	-6.090471424	0.029670084	yes
ENSMUST00000199942	ENSMUSG00000039252	Lgi2	leucine-rich repeat LGI family, member 2 [Source:MGI Symbol;Acc:MGI:2180196]	2.046716542	1.033311312	1.32E-05	yes
ENSMUST00000200830	ENSMUSG00000029153	Ociad2	OCIA domain containing 2 [Source:MGI Symbol;Acc:MGI:1916377]	0.449403852	-1.153915603	0.018805525	yes
ENSMUST00000200963	ENSMUSG00000023033	Scn8a	sodium channel, voltage-gated, type VIII, alpha [Source:MGI Symbol;Acc:MGI:103169]	0.379197576	-1.398978352	0.000542558	yes
ENSMUST00000201235	ENSMUSG00000053477	Tcf4	transcription factor 4 [Source:MGI Symbol;Acc:MGI:98506]	36.45876558	5.18819381	0.010063391	yes
ENSMUST00000201304	ENSMUSG00000029219	Slc10a4	solute carrier family 10 (sodium/bile acid cotransporter family), member 4 [Source:MGI Symbol;Acc:MGI:3606480]	0.147621765	-2.760022646	0.002487947	yes
ENSMUST00000201363	ENSMUSG00000029126	Nsg1	neuron specific gene family member 1 [Source:MGI Symbol;Acc:MGI:109149]	0.34530487	-1.534057413	0.02322154	yes
ENSMUST00000201364	ENSMUSG00000042331	Specc1	sperm antigen with calponin homology and coiled-coil domains 1 [Source:MGI Symbol;Acc:MGI:2442356]	0.009381829	-6.735915127	0.015979303	yes
ENSMUST00000202313	ENSMUSG00000041147	Brca2	breast cancer 2, early onset [Source:MGI Symbol;Acc:MGI:109337]	0.460795781	-1.117800587	0.009481916	yes
ENSMUST00000202784	ENSMUSG00000029370	Rassf6	Ras association (RalGDS/AF-6) domain family member 6 [Source:MGI Symbol;Acc:MGI:1920496]	0.405552299	-1.302040121	0.047642221	yes
ENSMUST00000202798	ENSMUSG00000107068	Gm42742	predicted gene 42742 [Source:MGI Symbol;Acc:MGI:5662879]	0.022307552	-5.486323994	4.12E-13	yes
ENSMUST00000202925	ENSMUSG00000036473	Tbc1d24	TBC1 domain family, member 24 [Source:MGI Symbol;Acc:MGI:2443456]	3.53E-07	-21.43485675	2.54E-09	yes
ENSMUST00000204348	ENSMUSG00000054920	Klhl5	kelch-like 5 [Source:MGI Symbol;Acc:MGI:1919028]	44.82652602	5.486280792	0.004477641	yes
ENSMUST00000204701	ENSMUSG00000026753	Ppp6c	protein phosphatase 6, catalytic subunit [Source:MGI Symbol;Acc:MGI:1915107]	0.286399194	-1.803900663	1.53E-05	yes
ENSMUST00000204873	ENSMUSG00000071356	Reg3b	regenerating islet-derived 3 beta [Source:MGI Symbol;Acc:MGI:97478]	0.025015236	-5.321049103	0.013173479	yes
ENSMUST00000205101	ENSMUSG00000055430	Nap1l5	nucleosome assembly protein 1-like 5 [Source:MGI Symbol;Acc:MGI:1923555]	0.34071125	-1.553378511	0.024044371	yes
ENSMUST00000205424	ENSMUSG00000049350	Zg16	zymogen granule protein 16 [Source:MGI Symbol;Acc:MGI:1916286]	0.214953481	-2.21790362	0.012164862	yes
ENSMUST00000205733	ENSMUSG00000030733	Sh2b1	SH2B adaptor protein 1 [Source:MGI Symbol;Acc:MGI:1201407]	0.414991645	-1.268845802	0.000100484	yes
ENSMUST00000206366	ENSMUSG00000038782	1700028J19Rik	RIKEN cDNA 1700028J19 gene [Source:MGI Symbol;Acc:MGI:1917254]	31.58368096	4.981107417	0.02702132	yes
ENSMUST00000206422	ENSMUSG00000074277	Phldb3	pleckstrin homology like domain, family B, member 3 [Source:MGI Symbol;Acc:MGI:3642959]	0.307806741	-1.699903265	0.012169366	yes
ENSMUST00000207284	ENSMUSG00000040003	Magi2	membrane associated guanylate kinase, WW and PDZ domain containing 2 [Source:MGI Symbol;Acc:MGI:1354953]	0.03352975	-4.898414449	0.031526905	yes
ENSMUST00000207647	ENSMUSG00000039419	Cntnap2	contactin associated protein-like 2 [Source:MGI Symbol;Acc:MGI:1914047]	2.479184664	1.309865736	9.47E-08	yes
ENSMUST00000208311	ENSMUSG00000047517	Dmbt1	deleted in malignant brain tumors 1 [Source:MGI Symbol;Acc:MGI:106210]	0.191977835	-2.380988345	0.001767538	yes
ENSMUST00000208359	ENSMUSG00000004567	Mcoln1	mucolipin 1 [Source:MGI Symbol;Acc:MGI:1890498]	2.305543192	1.205106694	0.008184378	yes
ENSMUST00000208505	ENSMUSG00000003545	Fosb	FBJ osteosarcoma oncogene B [Source:MGI Symbol;Acc:MGI:95575]	0.476169541	-1.070452755	7.57E-06	yes
ENSMUST00000208742	ENSMUSG00000039361	Picalm	phosphatidylinositol binding clathrin assembly protein [Source:MGI Symbol;Acc:MGI:2385902]	0.303860918	-1.718516966	0.000426119	yes
ENSMUST00000208921	ENSMUSG00000006204	Cdcp3	CUB domain containing protein 3 [Source:MGI Symbol;Acc:MGI:1918645]	0.260231111	-1.942134645	0.005859271	yes
ENSMUST00000209015	ENSMUSG00000047517	Dmbt1	deleted in malignant brain tumors 1 [Source:MGI Symbol;Acc:MGI:106210]	0.216525772	-2.207389345	0.005492236	yes
ENSMUST00000209526	ENSMUSG00000030651	Art2b	ADP-ribosyltransferase 2b [Source:MGI Symbol;Acc:MGI:107545]	0.194718188	-2.360540446	0.049298229	yes
ENSMUST00000209537	ENSMUSG00000110195	Pde2a	phosphodiesterase 2A, cGMP-stimulated [Source:MGI Symbol;Acc:MGI:2446107]	0.498605798	-1.004028436	0.012768416	yes
ENSMUST00000211357	ENSMUSG00000059824	Dbp	D site albumin promoter binding protein [Source:MGI Symbol;Acc:MGI:94866]	0.36974943	-1.435380172	0.000387583	yes
ENSMUST00000211741	ENSMUSG00000052833	Sae1	SUMO1 activating enzyme subunit 1 [Source:MGI Symbol;Acc:MGI:1929264]	0.379586712	-1.397498604	0.034399959	yes
ENSMUST00000212378	ENSMUSG00000045128	Rpl18a	ribosomal protein L18A [Source:MGI Symbol;Acc:MGI:1924058]	0.475622752	-1.072110364	0.001086331	yes
ENSMUST00000212426	ENSMUSG00000005410	Mcm5	minichromosome maintenance complex component 5 [Source:MGI Symbol;Acc:MGI:103197]	0.114717459	-3.123843118	0.042457551	yes
ENSMUST00000212436	ENSMUSG00000110622	Iqcn	IQ motif containing N [Source:MGI Symbol;Acc:MGI:3708784]	0.254589279	-1.973756429	1.98E-05	yes
ENSMUST00000212987	ENSMUSG00000001995	Sipa1l2	signal-induced proliferation-associated 1 like 2 [Source:MGI Symbol;Acc:MGI:2676970]	0.015477192	-6.01371243	0.030682252	yes
ENSMUST00000213008	ENSMUSG00000031774	Psme3ip1	proteasome activator subunit 3 interacting protein 1 [Source:MGI Symbol;Acc:MGI:1919637]	0.040023823	-4.642997203	0.043541514	yes
ENSMUST00000213064	ENSMUSG00000047517	Dmbt1	deleted in malignant brain tumors 1 [Source:MGI Symbol;Acc:MGI:106210]	0.199341694	-2.326684603	0.001778924	yes
ENSMUST00000213114	ENSMUSG00000032193	Ldlr	low density lipoprotein receptor [Source:MGI Symbol;Acc:MGI:96765]	0.008982368	-6.798688468	0.008161363	yes
ENSMUST00000213188	ENSMUSG00000050818	Olfr330	olfactory receptor 330 [Source:MGI Symbol;Acc:MGI:3030164]	0.06709873	-3.897570719	0.016659849	yes
ENSMUST00000213633	ENSMUSG00000034303	Ccdc15	coiled-coil domain containing 15 [Source:MGI Symbol;Acc:MGI:2444488]	2.151423239	1.105291367	0.039860936	yes
ENSMUST00000213827	ENSMUSG00000019838	Slc16a10	solute carrier family 16 (monocarboxylic acid transporters), member 10 [Source:MGI Symbol;Acc:MGI:1919722]	29.41675326	4.878566119	0.024656494	yes
ENSMUST00000213874	ENSMUSG00000032267	Usp28	ubiquitin specific peptidase 28 [Source:MGI Symbol;Acc:MGI:2442293]	0.012425941	-6.330501115	0.020517443	yes
ENSMUST00000213957	ENSMUSG00000032388	Spg21	SPG21, maspardin [Source:MGI Symbol;Acc:MGI:106403]	0.404458811	-1.305935304	0.008788561	yes
ENSMUST00000213994	ENSMUSG00000075064	Olfr1506	olfactory receptor 1506 [Source:MGI Symbol;Acc:MGI:3031340]	121.0548374	6.919516921	3.43E-06	yes
ENSMUST00000214433	ENSMUSG00000041837	Pdcd7	programmed cell death 7 [Source:MGI Symbol;Acc:MGI:1859170]	0.016738245	-5.900707909	0.039355949	yes
ENSMUST00000214797	ENSMUSG00000089859	Olfr1565	olfactory receptor 1565 [Source:MGI Symbol;Acc:MGI:3710598]	0.008965705	-6.801367247	7.22E-06	yes
ENSMUST00000215450	ENSMUSG00000096169	Olfr1564	olfactory receptor 1564 [Source:MGI Symbol;Acc:MGI:3782645]	0.026716591	-5.226120274	0.021082028	yes
ENSMUST00000216150	ENSMUSG00000066687	Zbtb16	zinc finger and BTB domain containing 16 [Source:MGI Symbol;Acc:MGI:103222]	0.40914905	-1.289301593	0.00809887	yes
ENSMUST00000216502	ENSMUSG00000052058	Olfr901	olfactory receptor 901 [Source:MGI Symbol;Acc:MGI:3030735]	0.213631543	-2.226803417	0.038848667	yes
ENSMUST00000216594	ENSMUSG00000032397	Tipin	timeless interacting protein [Source:MGI Symbol;Acc:MGI:1921571]	2.338536525	1.225605962	0.026297778	yes
ENSMUST00000216934	ENSMUSG00000032312	Csk	c-src tyrosine kinase [Source:MGI Symbol;Acc:MGI:88537]	0.407481452	-1.295193702	0.03075734	yes
ENSMUST00000217748	ENSMUSG00000020310	Madcam1	mucosal vascular addressin cell adhesion molecule 1 [Source:MGI Symbol;Acc:MGI:103579]	0.057095	-4.130491773	0.012421698	yes
ENSMUST00000218062	ENSMUSG00000020598	Nrcam	neuronal cell adhesion molecule [Source:MGI Symbol;Acc:MGI:104750]	3.391665773	1.761994008	0.026031553	yes
ENSMUST00000218232	ENSMUSG00000049420	Tmem200a	transmembrane protein 200A [Source:MGI Symbol;Acc:MGI:1924470]	0.037806454	-4.725223647	0.005689975	yes
ENSMUST00000218441	ENSMUSG00000056073	Grik2	glutamate receptor, ionotropic, kainate 2 (beta 2) [Source:MGI Symbol;Acc:MGI:95815]	0.013299463	-6.232488245	0.024207178	yes
ENSMUST00000218500	ENSMUSG00000033318	Gstt2	glutathione S-transferase, theta 2 [Source:MGI Symbol;Acc:MGI:106188]	0.408238037	-1.292517487	0.008753014	yes
ENSMUST00000218687	ENSMUSG00000035852	Misp	mitotic spindle positioning [Source:MGI Symbol;Acc:MGI:1926156]	0.232034794	-2.107586941	0.038941208	yes
ENSMUST00000218731	ENSMUSG00000069520	Tmem19	transmembrane protein 19 [Source:MGI Symbol;Acc:MGI:1914476]	0.286777088	-1.801998331	0.030827833	yes
ENSMUST00000219223	ENSMUSG00000051331	Cacna1c	calcium channel, voltage-dependent, L type, alpha 1C subunit [Source:MGI Symbol;Acc:MGI:103013]	0.431972693	-1.21098798	0.046345946	yes
ENSMUST00000219850	ENSMUSG00000034974	Dapk3	death-associated protein kinase 3 [Source:MGI Symbol;Acc:MGI:1203520]	0.01648265	-5.922908006	0.038006872	yes
ENSMUST00000220629	ENSMUSG00000021115	Vrk1	vaccinia related kinase 1 [Source:MGI Symbol;Acc:MGI:1261847]	64.4532654	6.010181547	0.033688728	yes
ENSMUST00000221300	ENSMUSG00000039242	B3galnt2	UDP-GalNAc:betaGlcNAc beta 1,3-galactosaminyltransferase, polypeptide 2 [Source:MGI Symbol;Acc:MGI:2145517]	3.48E-07	-21.45236247	2.30E-09	yes
ENSMUST00000221536	ENSMUSG00000016477	E2f3	E2F transcription factor 3 [Source:MGI Symbol;Acc:MGI:1096340]	5.197301627	2.377762789	0.025111715	yes
ENSMUST00000222543	ENSMUSG00000048483	Zdhhc22	zinc finger, DHHC-type containing 22 [Source:MGI Symbol;Acc:MGI:2685108]	3.678506819	1.879120266	2.76E-11	yes
ENSMUST00000222724	ENSMUSG00000021279	Cdc42bpb	CDC42 binding protein kinase beta [Source:MGI Symbol;Acc:MGI:2136459]	2.521240132	1.334133532	0.019101911	yes
ENSMUST00000222730	ENSMUSG00000016477	E2f3	E2F transcription factor 3 [Source:MGI Symbol;Acc:MGI:1096340]	0.073565886	-3.764819274	0.01144835	yes
ENSMUST00000223187	ENSMUSG00000021532	Fastkd3	FAST kinase domains 3 [Source:MGI Symbol;Acc:MGI:1916827]	36.03879033	5.171478682	0.018253737	yes
ENSMUST00000223460	ENSMUSG00000060969	Irx1	Iroquois homeobox 1 [Source:MGI Symbol;Acc:MGI:1197515]	0.428733373	-1.221847373	0.027030362	yes
ENSMUST00000223764	ENSMUSG00000025217	Btrc	beta-transducin repeat containing protein [Source:MGI Symbol;Acc:MGI:1338871]	0.057555503	-4.118902323	0.043524138	yes
ENSMUST00000224081	ENSMUSG00000062822	4833420G17Rik	RIKEN cDNA 4833420G17 gene [Source:MGI Symbol;Acc:MGI:1914642]	0.435428669	-1.199491696	0.001995424	yes
ENSMUST00000224092	ENSMUSG00000024780	Cdc37l1	cell division cycle 37-like 1 [Source:MGI Symbol;Acc:MGI:1914322]	27.72751323	4.793246328	0.02912758	yes
ENSMUST00000224259	ENSMUSG00000055254	Ntrk2	neurotrophic tyrosine kinase, receptor, type 2 [Source:MGI Symbol;Acc:MGI:97384]	2.1896272	1.130685261	0.000123034	yes
ENSMUST00000224389	ENSMUSG00000033111	3830406C13Rik	RIKEN cDNA 3830406C13 gene [Source:MGI Symbol;Acc:MGI:1917937]	0.104728307	-3.255276656	0.043143916	yes
ENSMUST00000224885	ENSMUSG00000019487	Trip10	thyroid hormone receptor interactor 10 [Source:MGI Symbol;Acc:MGI:2146901]	2.854212651	1.513092826	0.029343362	yes
ENSMUST00000224973	ENSMUSG00000021488	Nsd1	nuclear receptor-binding SET-domain protein 1 [Source:MGI Symbol;Acc:MGI:1276545]	0.321036269	-1.6391918	0.026202512	yes
ENSMUST00000225023	ENSMUSG00000025290	Rps24	ribosomal protein S24 [Source:MGI Symbol;Acc:MGI:98147]	0.492753354	-1.021062403	0.000488224	yes
ENSMUST00000225471	ENSMUSG00000063142	Kcnma1	potassium large conductance calcium-activated channel, subfamily M, alpha member 1 [Source:MGI Symbol;Acc:MGI:99923]	0.012056969	-6.373988897	0.019398266	yes
ENSMUST00000225495	ENSMUSG00000024982	Zdhhc6	zinc finger, DHHC domain containing 6 [Source:MGI Symbol;Acc:MGI:1914230]	0.014810909	-6.077196033	0.002517433	yes
ENSMUST00000225583	ENSMUSG00000055254	Ntrk2	neurotrophic tyrosine kinase, receptor, type 2 [Source:MGI Symbol;Acc:MGI:97384]	3.472047883	1.795786844	0.001262725	yes
ENSMUST00000226330	ENSMUSG00000094898	Vmn1r201	vomeronasal 1 receptor 201 [Source:MGI Symbol;Acc:MGI:2159690]	0.011531043	-6.438333124	0.016970694	yes
ENSMUST00000226422	ENSMUSG00000036339	Tmem260	transmembrane protein 260 [Source:MGI Symbol;Acc:MGI:2443219]	0.015779105	-5.985840774	0.035210843	yes
ENSMUST00000227275	ENSMUSG00000022270	Retreg1	reticulophagy regulator 1 [Source:MGI Symbol;Acc:MGI:1913520]	0.316048442	-1.661782393	0.000201045	yes
ENSMUST00000227428	ENSMUSG00000042548	Asxl1	ASXL transcriptional regulator 1 [Source:MGI Symbol;Acc:MGI:2684063]	233.9887964	7.870295644	0.001119085	yes
ENSMUST00000227506	ENSMUSG00000022246	Rai14	retinoic acid induced 14 [Source:MGI Symbol;Acc:MGI:1922896]	3.137120866	1.649441114	0.000315888	yes
ENSMUST00000228009	ENSMUSG00000022099	Dmtn	dematin actin binding protein [Source:MGI Symbol;Acc:MGI:99670]	0.018111824	-5.786924367	0.006013725	yes
ENSMUST00000228226	ENSMUSG00000022378	Cyrib	CYFIP related Rac1 interactor B [Source:MGI Symbol;Acc:MGI:1923520]	0.387085806	-1.369274689	2.14E-06	yes
ENSMUST00000228240	ENSMUSG00000040618	Pck2	phosphoenolpyruvate carboxykinase 2 (mitochondrial) [Source:MGI Symbol;Acc:MGI:1860456]	52.0762893	5.702554748	0.001653225	yes
ENSMUST00000228482	ENSMUSG00000115027	Vmn1r81	vomeronasal 1 receptor 81 [Source:MGI Symbol;Acc:MGI:2159648]	0.003848305	-8.02156113	0.000563922	yes
ENSMUST00000228648	ENSMUSG00000022339	Ebag9	estrogen receptor-binding fragment-associated gene 9 [Source:MGI Symbol;Acc:MGI:1859920]	54.4755638	5.767537318	0.009963747	yes
ENSMUST00000228797	ENSMUSG00000037110	Ralgapa2	Ral GTPase activating protein, alpha subunit 2 (catalytic) [Source:MGI Symbol;Acc:MGI:3036245]	0.438583664	-1.189076018	0.020868613	yes
ENSMUST00000229050	ENSMUSG00000058290	Espl1	extra spindle pole bodies 1, separase [Source:MGI Symbol;Acc:MGI:2146156]	0.007001612	-7.158097094	0.004907309	yes
ENSMUST00000229276	ENSMUSG00000006378	Gcat	glycine C-acetyltransferase (2-amino-3-ketobutyrate-coenzyme A ligase) [Source:MGI Symbol;Acc:MGI:1349389]	0.481756301	-1.053624558	0.038480424	yes
ENSMUST00000229371	ENSMUSG00000036061	Smug1	single-strand selective monofunctional uracil DNA glycosylase [Source:MGI Symbol;Acc:MGI:1918976]	0.306457979	-1.706238826	0.034014035	yes
ENSMUST00000229739	ENSMUSG00000071711	Mpst	mercaptopyruvate sulfurtransferase [Source:MGI Symbol;Acc:MGI:2179733]	0.009833398	-6.66809422	0.009958975	yes
ENSMUST00000229869	ENSMUSG00000023031	Cela1	chymotrypsin-like elastase family, member 1 [Source:MGI Symbol;Acc:MGI:95314]	0.305272972	-1.711828231	0.044906945	yes
ENSMUST00000229923	ENSMUSG00000026839	Upp2	uridine phosphorylase 2 [Source:MGI Symbol;Acc:MGI:1923904]	0.321378832	-1.637653186	6.82E-05	yes
ENSMUST00000230226	ENSMUSG00000016942	Tmprss6	transmembrane serine protease 6 [Source:MGI Symbol;Acc:MGI:1919003]	0.011178011	-6.48319265	0.000120564	yes
ENSMUST00000230312	ENSMUSG00000023031	Cela1	chymotrypsin-like elastase family, member 1 [Source:MGI Symbol;Acc:MGI:95314]	0.127568649	-2.970654272	0.029152401	yes
ENSMUST00000230740	ENSMUSG00000023031	Cela1	chymotrypsin-like elastase family, member 1 [Source:MGI Symbol;Acc:MGI:95314]	0.341453038	-1.550240924	0.003877333	yes
ENSMUST00000230763	ENSMUSG00000038844	Kif16b	kinesin family member 16B [Source:MGI Symbol;Acc:MGI:1098240]	0.368221707	-1.441353419	0.009991247	yes
ENSMUST00000230929	ENSMUSG00000063704	Mapk15	mitogen-activated protein kinase 15 [Source:MGI Symbol;Acc:MGI:2652894]	0.451861637	-1.146047019	0.000263108	yes
ENSMUST00000231049	ENSMUSG00000068105	Tnfrsf13c	tumor necrosis factor receptor superfamily, member 13c [Source:MGI Symbol;Acc:MGI:1919299]	0.12114937	-3.04514119	0.030328148	yes
ENSMUST00000231742	ENSMUSG00000024213	Nudt3	nudix (nucleotide diphosphate linked moiety X)-type motif 3 [Source:MGI Symbol;Acc:MGI:1928484]	2.79031374	1.480427346	0.002601524	yes
ENSMUST00000231884	ENSMUSG00000022766	Serpind1	serine (or cysteine) peptidase inhibitor, clade D, member 1 [Source:MGI Symbol;Acc:MGI:96051]	9.221383473	3.204983213	0.042161111	yes
ENSMUST00000231973	ENSMUSG00000022864	D16Ertd472e	DNA segment, Chr 16, ERATO Doi 472, expressed [Source:MGI Symbol;Acc:MGI:1196400]	0.099688335	-3.326431497	0.037043991	yes
ENSMUST00000232240	ENSMUSG00000033618	Map3k13	mitogen-activated protein kinase kinase kinase 13 [Source:MGI Symbol;Acc:MGI:2444243]	0.443158486	-1.174105355	0.00930897	yes
ENSMUST00000232792	ENSMUSG00000022895	Ets2	E26 avian leukemia oncogene 2, 3' domain [Source:MGI Symbol;Acc:MGI:95456]	0.307259662	-1.702469719	0.022261753	yes
ENSMUST00000233295	ENSMUSG00000051977	Prdm9	PR domain containing 9 [Source:MGI Symbol;Acc:MGI:2384854]	0.007046863	-7.148803122	0.00482082	yes
ENSMUST00000233437	ENSMUSG00000023963	Cyp39a1	cytochrome P450, family 39, subfamily a, polypeptide 1 [Source:MGI Symbol;Acc:MGI:1927096]	0.01853616	-5.753513784	0.04704088	yes
ENSMUST00000233561	ENSMUSG00000063952	Brpf3	bromodomain and PHD finger containing, 3 [Source:MGI Symbol;Acc:MGI:2146836]	2.217522894	1.148948999	0.003254751	yes
ENSMUST00000233611	ENSMUSG00000024068	Spast	spastin [Source:MGI Symbol;Acc:MGI:1858896]	29.47722054	4.881528591	0.026776079	yes
ENSMUST00000234129	ENSMUSG00000024012	Mtch1	mitochondrial carrier 1 [Source:MGI Symbol;Acc:MGI:1929261]	0.497055568	-1.008520948	0.003071713	yes
ENSMUST00000234153	ENSMUSG00000033960	Jcad	junctional cadherin 5 associated [Source:MGI Symbol;Acc:MGI:2685174]	0.347462179	-1.525072145	0.012184906	yes
ENSMUST00000234262	ENSMUSG00000024187	Fam234a	family with sequence similarity 234, member A [Source:MGI Symbol;Acc:MGI:2146854]	2.09448218	1.06659361	0.005411278	yes
ENSMUST00000234280	ENSMUSG00000042705	Commd10	COMM domain containing 10 [Source:MGI Symbol;Acc:MGI:1916706]	0.308137847	-1.698352202	0.028605658	yes
ENSMUST00000235112	ENSMUSG00000005371	Fbxo11	F-box protein 11 [Source:MGI Symbol;Acc:MGI:2147134]	0.008641861	-6.85444225	4.82E-06	yes
ENSMUST00000235587	ENSMUSG00000062202	Btbd9	BTB (POZ) domain containing 9 [Source:MGI Symbol;Acc:MGI:1916625]	0.007228757	-7.112036669	0.006644421	yes
ENSMUST00000235811	ENSMUSG00000060450	Rnf14	ring finger protein 14 [Source:MGI Symbol;Acc:MGI:1929668]	0.032143751	-4.959317886	0.022534708	yes
ENSMUST00000236046	ENSMUSG00000036748	Cuedc2	CUE domain containing 2 [Source:MGI Symbol;Acc:MGI:1914366]	0.404272898	-1.306598606	0.043670435	yes
ENSMUST00000236963	ENSMUSG00000002274	Metrn	meteorin, glial cell differentiation regulator [Source:MGI Symbol;Acc:MGI:1917333]	0.063251453	-3.982757574	0.001724807	yes
ENSMUST00000237025	ENSMUSG00000024875	Yif1a	Yip1 interacting factor homolog A (S. cerevisiae) [Source:MGI Symbol;Acc:MGI:1915340]	0.003575377	-8.127689085	1.48E-09	yes
ENSMUST00000237480	ENSMUSG00000025025	Mxi1	MAX interactor 1, dimerization protein [Source:MGI Symbol;Acc:MGI:97245]	0.184449354	-2.438703355	0.002124938	yes
ENSMUST00000237521	ENSMUSG00000024907	Gal	galanin and GMAP prepropeptide [Source:MGI Symbol;Acc:MGI:95637]	0.11783708	-3.085134508	0.01208476	yes
ENSMUST00000237546	ENSMUSG00000068452	Duox2	dual oxidase 2 [Source:MGI Symbol;Acc:MGI:3036280]	3.472855608	1.796122429	7.56E-05	yes
ENSMUST00000237770	ENSMUSG00000056812	St8sia3	ST8 alpha-N-acetyl-neuraminide alpha-2,8-sialyltransferase 3 [Source:MGI Symbol;Acc:MGI:106019]	0.388321588	-1.364676181	0.048230358	yes
ENSMUST00000237921	ENSMUSG00000033760	Rbm4b	RNA binding motif protein 4B [Source:MGI Symbol;Acc:MGI:1913954]	0.058816678	-4.087630877	0.009139527	yes
ENSMUST00000238065	ENSMUSG00000033610	Pank1	pantothenate kinase 1 [Source:MGI Symbol;Acc:MGI:1922985]	54.389545	5.765257452	0.004067149	yes
ENSMUST00000238093	ENSMUSG00000024875	Yif1a	Yip1 interacting factor homolog A (S. cerevisiae) [Source:MGI Symbol;Acc:MGI:1915340]	64.49008825	6.011005539	0.03476661	yes
ENSMUST00000238108	ENSMUSG00000046008	Pnlip	pancreatic lipase [Source:MGI Symbol;Acc:MGI:97722]	0.238758318	-2.066377102	0.001776608	yes
ENSMUST00000238233	ENSMUSG00000038453	Srcin1	SRC kinase signaling inhibitor 1 [Source:MGI Symbol;Acc:MGI:1933179]	12.65428512	3.661554103	0.01329411	yes
ENSMUST00000238252	ENSMUSG00000028931	Kcnab2	potassium voltage-gated channel, shaker-related subfamily, beta member 2 [Source:MGI Symbol;Acc:MGI:109239]	0.011090337	-6.494552987	0.000330325	yes
ENSMUST00000238446	ENSMUSG00000046709	Mapk10	mitogen-activated protein kinase 10 [Source:MGI Symbol;Acc:MGI:1346863]	2.182784611	1.126169777	0.003624159	yes
ENSMUST00000238467	ENSMUSG00000052572	Dlg2	discs large MAGUK scaffold protein 2 [Source:MGI Symbol;Acc:MGI:1344351]	0.010471227	-6.577425649	5.98E-05	yes
ENSMUST00000238608	ENSMUSG00000052572	Dlg2	discs large MAGUK scaffold protein 2 [Source:MGI Symbol;Acc:MGI:1344351]	137.4687599	7.10295999	8.49E-06	yes
ENSMUST00000238734	ENSMUSG00000002831	Plin4	perilipin 4 [Source:MGI Symbol;Acc:MGI:1929709]	0.370179722	-1.433702226	0.007278138	yes
ENSMUST00000238817	ENSMUSG00000053799	Exoc6	exocyst complex component 6 [Source:MGI Symbol;Acc:MGI:1351611]	0.004769492	-7.711948552	0.001099798	yes
ENSMUST00000238862	ENSMUSG00000032303	Chrna3	cholinergic receptor, nicotinic, alpha polypeptide 3 [Source:MGI Symbol;Acc:MGI:87887]	0.145501507	-2.780893995	2.06E-06	yes
ENSMUST00000238942	ENSMUSG00000027584	Oprl1	opioid receptor-like 1 [Source:MGI Symbol;Acc:MGI:97440]	0.013252602	-6.23758056	0.000531879	yes
ENSMUST00000239016	ENSMUSG00000042709	Atpaf2	ATP synthase mitochondrial F1 complex assembly factor 2 [Source:MGI Symbol;Acc:MGI:2180561]	8.935024392	3.159471668	0.041057056	yes
ENSMUST00000239214	ENSMUSG00000060961	Slc4a4	solute carrier family 4 (anion exchanger), member 4 [Source:MGI Symbol;Acc:MGI:1927555]	0.203574197	-2.296373383	0.0086192	yes
ENSMUST00000239450	ENSMUSG00000021975	Ints9	integrator complex subunit 9 [Source:MGI Symbol;Acc:MGI:1098533]	33.90878274	5.08358709	0.011272286	yes
ENSMUST00000239489	ENSMUSG00000016028	Celsr1	cadherin, EGF LAG seven-pass G-type receptor 1 [Source:MGI Symbol;Acc:MGI:1100883]	0.151398765	-2.723574657	0.035902024	yes
MSTRG.10602.2	ENSMUSG00000022553	Maf1	MAF1 homolog, negative regulator of RNA polymerase III [Source:MGI Symbol;Acc:MGI:1916127]	82.87200433	6.37281291	0.017647881	yes
MSTRG.10815.9	ENSMUSG00000063480	Snu13	SNU13 homolog, small nuclear ribonucleoprotein (U4/U6.U5) [Source:MGI Symbol;Acc:MGI:893586]	84.23674901	6.396377854	0.000185213	yes
MSTRG.13022.1	ENSMUSG00000092609	Gm20481	predicted gene 20481 [Source:MGI Symbol;Acc:MGI:5141946]	0.388053915	-1.365670983	0.0005687	yes
MSTRG.13022.3	ENSMUSG00000092609	Gm20481	predicted gene 20481 [Source:MGI Symbol;Acc:MGI:5141946]	0.459843987	-1.120783618	0.012987185	yes
MSTRG.13192.1	ENSMUSG00000023944	Hsp90ab1	heat shock protein 90 alpha (cytosolic), class B member 1 [Source:MGI Symbol;Acc:MGI:96247]	0.336875514	-1.569712524	1.66E-05	yes
MSTRG.13620.1	ENSMUSG00000024081	Cebpz	CCAAT/enhancer binding protein zeta [Source:MGI Symbol;Acc:MGI:109386]	2.103777951	1.072982439	0.034774883	yes
MSTRG.14687.13	ENSMUSG00000033760	Rbm4b	RNA binding motif protein 4B [Source:MGI Symbol;Acc:MGI:1913954]	0.333627397	-1.583690329	0.013130011	yes
MSTRG.1566.1	ENSMUSG00000043467	Zbtb37	zinc finger and BTB domain containing 37 [Source:MGI Symbol;Acc:MGI:2444467]	0.019198932	-5.70283014	5.00E-08	yes
MSTRG.18820.1	ENSMUSG00000054199	Gon4l	gon-4-like (C.elegans) [Source:MGI Symbol;Acc:MGI:1917579]	0.388299077	-1.364759819	0.000306582	yes
MSTRG.19389.13	ENSMUSG00000096569	Amy2a2	amylase 2a2 [Source:MGI Symbol;Acc:MGI:3711220]	0.127982202	-2.965984897	0.001435259	yes
MSTRG.19389.14	ENSMUSG00000070360	Amy2a1	amylase 2a1 [Source:MGI Symbol;Acc:MGI:104548]	0.151095765	-2.726464871	0.003074274	yes
MSTRG.19389.4	ENSMUSG00000096770	Amy2a4	amylase 2a4 [Source:MGI Symbol;Acc:MGI:3711258]	0.06055289	-4.045660368	2.91E-09	yes
MSTRG.19389.9	ENSMUSG00000096770	Amy2a4	amylase 2a4 [Source:MGI Symbol;Acc:MGI:3711258]	0.142447561	-2.811497171	0.004506483	yes
MSTRG.20112.14	ENSMUSG00000028410	Dnaja1	DnaJ heat shock protein family (Hsp40) member A1 [Source:MGI Symbol;Acc:MGI:1270129]	0.483513758	-1.048371154	0.01702453	yes
MSTRG.21234.1	MSTRG.21234			0.444682647	-1.169151989	0.003289512	yes
MSTRG.21490.1	ENSMUSG00000028914	Casp9	caspase 9 [Source:MGI Symbol;Acc:MGI:1277950]	0.28043415	-1.834266051	0.005087612	yes
MSTRG.22893.1	ENSMUSG00000055725	Paqr3	progestin and adipoQ receptor family member III [Source:MGI Symbol;Acc:MGI:2679683]	0.479319313	-1.060941023	0.018306259	yes
MSTRG.23725.2	ENSMUSG00000039771	Polr2j	polymerase (RNA) II (DNA directed) polypeptide J [Source:MGI Symbol;Acc:MGI:109582]	0.020924587	-5.578657061	0.003040734	yes
MSTRG.24349.2	ENSMUSG00000054446	Cpa1	carboxypeptidase A1, pancreatic [Source:MGI Symbol;Acc:MGI:88478]	0.223781443	-2.159837689	0.019854601	yes
MSTRG.29127.3	ENSMUSG00000087408	Cers1	ceramide synthase 1 [Source:MGI Symbol;Acc:MGI:2136690]	0.005141716	-7.603534461	0.001666297	yes
MSTRG.29688.2	ENSMUSG00000031896	Ctrl	chymotrypsin-like [Source:MGI Symbol;Acc:MGI:88558]	0.232952765	-2.101890641	0.009573694	yes
MSTRG.31228.2	ENSMUSG00000079469	Pigb	phosphatidylinositol glycan anchor biosynthesis, class B [Source:MGI Symbol;Acc:MGI:1891825]	0.482489859	-1.051429476	0.002939458	yes
MSTRG.3234.11	ENSMUSG00000020014	Cfap54	cilia and flagella associated protein 54 [Source:MGI Symbol;Acc:MGI:1922208]	13.72149733	3.778366017	0.009898007	yes
MSTRG.32473.1	ENSMUSG00000015214	Mtmr1	myotubularin related protein 1 [Source:MGI Symbol;Acc:MGI:1858271]	0.015066551	-6.052506982	0.046188875	yes
MSTRG.4469.9	ENSMUSG00000042298	Ttc19	tetratricopeptide repeat domain 19 [Source:MGI Symbol;Acc:MGI:1920045]	303.9726058	8.247797503	0.034829225	yes
MSTRG.5760.3	ENSMUSG00000034471	Caskin2	CASK-interacting protein 2 [Source:MGI Symbol;Acc:MGI:2157062]	88.535655	6.468186668	0.015202179	yes
MSTRG.6193.6	ENSMUSG00000052632	Asap2	ArfGAP with SH3 domain, ankyrin repeat and PH domain 2 [Source:MGI Symbol;Acc:MGI:2685438]	2.317831588	1.212775745	0.024209642	yes
MSTRG.8676.1	ENSMUSG00000042743	Sgtb	small glutamine-rich tetratricopeptide repeat (TPR)-containing, beta [Source:MGI Symbol;Acc:MGI:2444615]	2.519491793	1.333132757	9.52E-06	yes
