# Supplementary material for: Whole transcriptome sequencing analyses of islets reveal ncRNA regulatory networks underlying impaired insulin secretion and increased β-cell mass in high fat diet-induced diabetes mellitus
Source: PLoS One. 2024 Apr 1;19(4):e0300965. doi: 10.1371/journal.pone.0300965 (PMC10984535; doi:10.1371/journal.pone.0300965)
Supplement: S2 Table — (CSV) [file pone.0300965.s004.csv]

miRNA id	miRNA length	FC(HFD/CD)	Log2FC(HFD/CD)	Pvalue	Significant
mmu-miR-1188-5p	21	0.404584796	-1.305485989	0.016638479	yes
mmu-miR-135b-5p	23	5.182621877	2.373682139	0.005596249	yes
mmu-miR-153-3p	22	2.134196485	1.093693004	1.94E-07	yes
mmu-miR-216a-3p	22	0.275320115	-1.860818077	9.43E-05	yes
mmu-miR-217-3p	23	0.087664267	-3.51186728	0.001593883	yes
mmu-miR-3572-5p	22	0.056544995	-4.144456854	0.041418309	yes
mmu-miR-5121	21	2.374758956	1.247781083	0.04363115	yes
mmu-miR-670-3p	25	2.053198494	1.037873108	0.003067698	yes
mmu-miR-677-5p	22	4.273727326	2.095494864	0.008020828	yes
mmu-miR-6948-5p	22	23.48583046	4.553718703	0.023578409	yes
mmu-miR-6964-3p	20	21.03189298	4.394506801	0.035622439	yes
mmu-miR-6969-3p	20	0.25739957	-1.957918452	0.00051555	yes
mmu-miR-802-3p	22	0.354430985	-1.496423364	0.008075133	yes
12_4382	19	7.339069329	2.875597126	0.023841672	yes
