# Supplementary material for: Whole transcriptome sequencing analyses of islets reveal ncRNA regulatory networks underlying impaired insulin secretion and increased β-cell mass in high fat diet-induced diabetes mellitus
Source: PLoS One. 2024 Apr 1;19(4):e0300965. doi: 10.1371/journal.pone.0300965 (PMC10984535; doi:10.1371/journal.pone.0300965)
Supplement: S3 Table — (CSV) [file pone.0300965.s005.csv]

lncRNA id	lncRNA gene id	lncRNA gene name	lncRNA gene description	FC(HFD/CD)	Log2FC(HFD/CD)	Pvalue	Significant
chr3:107113513-107115002	ENSMUSG00000040724	Kcna2	potassium voltage-gated channel, shaker-related subfamily, member 2 [Source:MGI Symbol;Acc:MGI:96659]	2.215193511	1.147432733	0.002477999	yes
ENSMUST00000181066	ENSMUSG00000097266	Gm26802	predicted gene, 26802 [Source:MGI Symbol;Acc:MGI:5477296]	0.094002269	-3.411160608	0.000877796	yes
ENSMUST00000100834	ENSMUSG00000072688	Gm10399	predicted gene 10399 [Source:MGI Symbol;Acc:MGI:3704255]	0.019096551	-5.71054406	0.002907421	yes
ENSMUST00000205522	ENSMUSG00000108354	4931431B13Rik	RIKEN cDNA 4931431B13 gene [Source:MGI Symbol;Acc:MGI:1918223]	3.578465118	1.839340917	8.22E-06	yes
chr3:10390322-10393216	ENSMUSG00000027536	Chmp4c	charged multivesicular body protein 4C [Source:MGI Symbol;Acc:MGI:1913621]	0.045859351	-4.446640244	0.000312361	yes
MSTRG.24406.2	ENSMUSG00000086834	Gm14547	predicted gene 14547 [Source:MGI Symbol;Acc:MGI:3705289]	72.41342705	6.178185325	0.000969135	yes
XR_877060.2	ENSMUSG00000117393	Gm36279	predicted gene, 36279 [Source:MGI Symbol;Acc:MGI:5595438]	0.011060606	-6.498425775	0.015324182	yes
XR_003952254.1	ENSMUSG00000100345	Gm29418	predicted gene 29418 [Source:MGI Symbol;Acc:MGI:5580124]	0.015304407	-6.029909056	0.034164061	yes
XR_879232.4	ENSMUSG00000085688	Gm15395	predicted gene 15395 [Source:MGI Symbol;Acc:MGI:3705091]	29.59751492	4.887404144	0.022071442	yes
XR_386047.4	ENSMUSG00000097222	Gata6os	GATA binding protein 6, opposite strand [Source:MGI Symbol;Acc:MGI:1915684]	0.417222805	-1.26111008	0.000358025	yes
ENSMUST00000139804	ENSMUSG00000043168	4930426D05Rik	RIKEN cDNA 4930426D05 gene [Source:MGI Symbol;Acc:MGI:1921894]	0.365352208	-1.45264017	0.025955141	yes
XR_869885.3	ENSMUSG00000108722	Gm34225	predicted gene, 34225 [Source:MGI Symbol;Acc:MGI:5593384]	2.20587716	1.141352453	0.000100363	yes
chr12:5045728-5047392	ENSMUSG00000052812	Atad2b	ATPase family, AAA domain containing 2B [Source:MGI Symbol;Acc:MGI:2444798]	2.435742033	1.284361347	0.031560182	yes
MSTRG.6553.7	ENSMUSG00000020982	Nemf	nuclear export mediator factor [Source:MGI Symbol;Acc:MGI:1918305]	0.430815303	-1.214858597	0.000131765	yes
XR_004939044.1	ENSMUSG00000090062	Galnt6os	polypeptide N-acetylgalactosaminyltransferase 6, opposite strand [Source:MGI Symbol;Acc:MGI:1916281]	0.470632019	-1.087328618	0.000676876	yes
NR_045970.1	ENSMUSG00000097749	Gm16938	predicted gene, 16938 [Source:MGI Symbol;Acc:MGI:4439862]	80.57314793	6.332227217	0.019549514	yes
ENSMUST00000177591	ENSMUSG00000096768	Gm47283	predicted gene, 47283 [Source:MGI Symbol;Acc:MGI:6096131]	0.084216477	-3.569753661	0.002691538	yes
XR_003956483.2	ENSMUSG00000097834	Gm26911	predicted gene, 26911 [Source:MGI Symbol;Acc:MGI:5477405]	2.425743626	1.278427082	3.04E-06	yes
chr14:75841421-75845002	ENSMUSG00000085829	Gm4285	predicted gene 4285 [Source:MGI Symbol;Acc:MGI:3782463]	2.219115005	1.149984437	0.01511287	yes
XR_003955059.2	ENSMUSG00000087366	Junos	jun proto-oncogene, opposite strand [Source:MGI Symbol;Acc:MGI:2652837]	0.036905427	-4.760023194	0.033196627	yes
chr6:40481643-40484700	ENSMUSG00000029911	Ssbp1	single-stranded DNA binding protein 1 [Source:MGI Symbol;Acc:MGI:1920040]	0.421725236	-1.245624739	0.04243413	yes
XR_001783404.2	ENSMUSG00000086980	Gm13791	predicted gene 13791 [Source:MGI Symbol;Acc:MGI:3650954]	105.3952618	6.719666199	0.009525541	yes
ENSMUST00000176781	ENSMUSG00002075770			0.152788979	-2.710387611	2.71E-07	yes
XR_004938580.1	ENSMUSG00000110273	Gm41231	predicted gene, 41231 [Source:MGI Symbol;Acc:MGI:5624116]	0.010819538	-6.530217326	0.015169766	yes
ENSMUST00000215874	ENSMUSG00000111811	Gm39327	predicted gene, 39327 [Source:MGI Symbol;Acc:MGI:5622212]	14.27114061	3.835028741	0.040011482	yes
ENSMUST00000126285	ENSMUSG00000031559	4930555F03Rik	RIKEN cDNA 4930555F03 gene [Source:MGI Symbol;Acc:MGI:1922609]	0.123741973	-3.014593151	0.015982617	yes
ENSMUST00000081739	ENSMUSG00000064032	Gm10143	predicted gene 10143 [Source:MGI Symbol;Acc:MGI:3704492]	6.156569537	2.6221267	0.023929746	yes
ENSMUST00000100944	ENSMUSG00000072769	Gm10419	predicted gene 10419 [Source:MGI Symbol;Acc:MGI:3642823]	9.513223811	3.24993432	0.037734549	yes
ENSMUST00000156974	ENSMUSG00000087174	5530601H04Rik	RIKEN cDNA 5530601H04 gene [Source:MGI Symbol;Acc:MGI:1918695]	0.382880749	-1.38503297	0.00197716	yes
chr17:35122737-35126440	ENSMUSG00000092241	Gm20522	predicted gene 20522 [Source:MGI Symbol;Acc:MGI:5141987]	2.54000444	1.344831019	0.014035561	yes
NR_168300.1	ENSMUSG00000100627	A830008E24Rik	RIKEN cDNA A830008E24 gene [Source:MGI Symbol;Acc:MGI:3041183]	0.033578322	-4.896326032	0.024013321	yes
ENSMUST00000015595	ENSMUSG00000015451	C4a	complement component 4A (Rodgers blood group) [Source:MGI Symbol;Acc:MGI:98320]	0.011150652	-6.486728146	0.020012493	yes
XR_003947829.2	ENSMUSG00000085054	Gm15834	predicted gene 15834 [Source:MGI Symbol;Acc:MGI:3802168]	2.620407502	1.389791184	0.000582037	yes
chr6:120439908-120441756	ENSMUSG00000030180	Kdm5a	lysine (K)-specific demethylase 5A [Source:MGI Symbol;Acc:MGI:2136980]	61.04393378	5.93177603	0.038643038	yes
ENSMUST00000186785	ENSMUSG00000073538	E330020D12Rik	Riken cDNA E330020D12 gene [Source:MGI Symbol;Acc:MGI:3761270]	0.010628273	-6.555949051	3.69E-05	yes
MSTRG.27883.3	ENSMUSG00000110230	Gm45846	predicted gene 45846 [Source:MGI Symbol;Acc:MGI:5804961]	25.986268	4.699677552	0.044828107	yes
ENSMUST00000238740	ENSMUSG00000097451	Rian	RNA imprinted and accumulated in nucleus [Source:MGI Symbol;Acc:MGI:1922995]	0.01821298	-5.778889168	0.046832476	yes
ENSMUST00000212669	ENSMUSG00000089712	Gm15889	predicted gene 15889 [Source:MGI Symbol;Acc:MGI:3802159]	0.373771418	-1.419771841	0.008901836	yes
ENSMUST00000181155	ENSMUSG00000097324	Carmn	cardiac mesoderm enhancer-associated non-coding RNA [Source:MGI Symbol;Acc:MGI:4439832]	2.213021361	1.146017377	0.024684066	yes
ENSMUST00000122926	ENSMUSG00000085788	4930470G03Rik	RIKEN cDNA 4930470G03 gene [Source:MGI Symbol;Acc:MGI:1922171]	0.19070103	-2.390615457	0.043788584	yes
XR_001783477.1	ENSMUSG00000086756	Gm14051	predicted gene 14051 [Source:MGI Symbol;Acc:MGI:3650008]	0.41001684	-1.286244931	0.030655691	yes
NR_168094.1	ENSMUSG00000085234	Gm15614	predicted gene 15614 [Source:MGI Symbol;Acc:MGI:3783059]	63.94343534	5.998724349	0.03289966	yes
ENSMUST00000205274	ENSMUSG00000108414	Snhg1	small nucleolar RNA host gene 1 [Source:MGI Symbol;Acc:MGI:3763743]	0.192545694	-2.376727236	0.023726243	yes
XR_001780238.2	ENSMUSG00000085162	Gm12295	predicted gene 12295 [Source:MGI Symbol;Acc:MGI:3650535]	0.372632704	-1.424173796	0.048208523	yes
MSTRG.4384.1	ENSMUSG00000072893	4933439C10Rik	RIKEN cDNA 4933439C10 gene [Source:MGI Symbol;Acc:MGI:1921726]	0.074647835	-3.743755778	0.046580024	yes
XR_003956480.2	ENSMUSG00000097834	Gm26911	predicted gene, 26911 [Source:MGI Symbol;Acc:MGI:5477405]	0.005159443	-7.5985689	1.44E-05	yes
ENSMUST00000182088	ENSMUSG00000097451	Rian	RNA imprinted and accumulated in nucleus [Source:MGI Symbol;Acc:MGI:1922995]	0.37222516	-1.425752521	0.038812352	yes
chr4:98115993-98118843	ENSMUSG00000028565	Nfia	nuclear factor I/A [Source:MGI Symbol;Acc:MGI:108056]	89.2030097	6.479020482	0.000273949	yes
chr2:170499357-170511928	ENSMUSG00000085495	Gm16796	predicted gene, 16796 [Source:MGI Symbol;Acc:MGI:4439720]	0.020664592	-5.596695291	0.005043856	yes
XR_004939009.1	ENSMUSG00000116125	Gm41361	predicted gene, 41361 [Source:MGI Symbol;Acc:MGI:5624246]	0.454498527	-1.137652476	0.046487662	yes
chr7:89806659-89810197	ENSMUSG00000030621	Me3	malic enzyme 3, NADP(+)-dependent, mitochondrial [Source:MGI Symbol;Acc:MGI:1916679]	2.45032305	1.292971966	0.004163591	yes
chr19:18704075-18704767	ENSMUSG00000024726	Carnmt1	carnosine N-methyltransferase 1 [Source:MGI Symbol;Acc:MGI:1914633]	0.086716068	-3.527556845	0.02813354	yes
XR_003955068.2	ENSMUSG00000087366	Junos	jun proto-oncogene, opposite strand [Source:MGI Symbol;Acc:MGI:2652837]	112.1759492	6.809619581	0.008084307	yes
ENSMUST00000181070	ENSMUSG00000097124	A530020G20Rik	RIKEN cDNA A530020G20 gene [Source:MGI Symbol;Acc:MGI:2442825]	2.261138406	1.177049303	0.027952756	yes
ENSMUST00000213811	ENSMUSG00000111202	Gm48275	predicted gene, 48275 [Source:MGI Symbol;Acc:MGI:6097702]	0.4180453	-1.258268812	0.000830139	yes
ENSMUST00000140746	ENSMUSG00000084772	Gm15473	predicted gene 15473 [Source:MGI Symbol;Acc:MGI:3705105]	4.913507263	2.296753188	0.036557909	yes
chr9:72460274-72462025	ENSMUSG00000032221	Mns1	meiosis-specific nuclear structural protein 1 [Source:MGI Symbol;Acc:MGI:107933]	8.699910854	3.121000618	0.044926672	yes
XR_004939355.1	ENSMUSG00000116684	Gm49735	predicted gene, 49735 [Source:MGI Symbol;Acc:MGI:6215221]	0.363967423	-1.458118768	0.019189359	yes
XR_004938582.1	ENSMUSG00000110273	Gm41231	predicted gene, 41231 [Source:MGI Symbol;Acc:MGI:5624116]	261.1039982	8.028480739	1.83E-09	yes
chr3:107107140-107112184	ENSMUSG00000040724	Kcna2	potassium voltage-gated channel, shaker-related subfamily, member 2 [Source:MGI Symbol;Acc:MGI:96659]	2.549827026	1.350399381	0.005387852	yes
ENSMUST00000234698	ENSMUSG00000117628	Gm50012	predicted gene, 50012 [Source:MGI Symbol;Acc:MGI:6275301]	45.58872305	5.510605095	0.004529584	yes
ENSMUST00000131216	ENSMUSG00000059027	9630013D21Rik	RIKEN cDNA 9630013D21 gene [Source:MGI Symbol;Acc:MGI:2442649]	12.16092586	3.604181166	0.014220021	yes
XR_004935648.1	ENSMUSG00000103640	Gm31406	predicted gene, 31406 [Source:MGI Symbol;Acc:MGI:5590565]	38.13911515	5.253199468	0.01075551	yes
chr5:138179177-138179781	ENSMUSG00000019518	Ap4m1	adaptor-related protein complex AP-4, mu 1 [Source:MGI Symbol;Acc:MGI:1337063]	0.444324039	-1.170315898	0.031578463	yes
XR_869886.1	ENSMUSG00000108722	Gm34225	predicted gene, 34225 [Source:MGI Symbol;Acc:MGI:5593384]	70.07414612	6.130810354	0.000607917	yes
chr13:58934121-58937024	ENSMUSG00000055254	Ntrk2	neurotrophic tyrosine kinase, receptor, type 2 [Source:MGI Symbol;Acc:MGI:97384]	2.020646529	1.014816974	8.92E-12	yes
chr2:109898072-109900998	ENSMUSG00000027162	Lin7c	lin-7 homolog C (C. elegans) [Source:MGI Symbol;Acc:MGI:1330839]	2.123572219	1.086493173	0.038542814	yes
ENSMUST00000144719	ENSMUSG00000039545	Flicr	Foxp3 regulating long intergenic noncoding RNA [Source:MGI Symbol;Acc:MGI:1925435]	2.266522606	1.18048055	0.009967141	yes
ENSMUST00000178990	ENSMUSG00000091154	Proscos	proline synthetase co-transcribed, opposite strand [Source:MGI Symbol;Acc:MGI:3704307]	0.097906057	-3.352458075	0.0410966	yes
XR_373285.2	ENSMUSG00000100237	Gm28644	predicted gene 28644 [Source:MGI Symbol;Acc:MGI:5579350]	171.4680775	7.421796203	1.67E-06	yes
XR_003949565.2	ENSMUSG00000085162	Gm12295	predicted gene 12295 [Source:MGI Symbol;Acc:MGI:3650535]	3.267351394	1.708121621	0.041626614	yes
chr4:116988222-116989105	ENSMUSG00000033948	Zswim5	zinc finger SWIM-type containing 5 [Source:MGI Symbol;Acc:MGI:1921714]	2.054789386	1.038990526	0.00147849	yes
XR_001781655.3	ENSMUSG00000097452	Gm2824	predicted gene 2824 [Source:MGI Symbol;Acc:MGI:3780995]	0.368460784	-1.440417014	0.028132398	yes
XR_882647.2	ENSMUSG00000112977	Gm34081	predicted gene, 34081 [Source:MGI Symbol;Acc:MGI:5593240]	0.089814322	-3.47691067	0.019212441	yes
XR_377867.5	ENSMUSG00000107882	Gm44278	predicted gene, 44278 [Source:MGI Symbol;Acc:MGI:5690670]	0.033017492	-4.920625652	0.004531323	yes
chr1:189874027-189876418	ENSMUSG00000026604	Ptpn14	protein tyrosine phosphatase, non-receptor type 14 [Source:MGI Symbol;Acc:MGI:102467]	0.124731981	-3.003096674	0.007341596	yes
XR_868802.4	ENSMUSG00000097616	1110019D14Rik	RIKEN cDNA 1110019D14 gene [Source:MGI Symbol;Acc:MGI:1923561]	0.098555094	-3.342925753	0.048480825	yes
MSTRG.30959.1	ENSMUSG00000111846	Gm47271	predicted gene, 47271 [Source:MGI Symbol;Acc:MGI:6096109]	67.89881729	6.08531454	0.029263184	yes
ENSMUST00000220125	ENSMUSG00000097729	2310015A10Rik	RIKEN cDNA 2310015A10 gene [Source:MGI Symbol;Acc:MGI:1916798]	0.203727122	-2.295290039	0.047168884	yes
XR_004938214.1	ENSMUSG00000050334	C130071C03Rik	RIKEN cDNA C130071C03 gene [Source:MGI Symbol;Acc:MGI:2443574]	0.0172759	-5.855095351	0.000946424	yes
ENSMUST00000107095	ENSMUSG00000074398	Gm15441	predicted gene 15441 [Source:MGI Symbol;Acc:MGI:3641753]	0.301195231	-1.731229166	0.043804132	yes
chr18:80571823-80605809	ENSMUSG00000118379	Gm41790	predicted gene, 41790 [Source:MGI Symbol;Acc:MGI:5624675]	2.441390809	1.287703255	0.043864424	yes
MSTRG.12173.7	ENSMUSG00000085884	Gm15342	predicted gene 15342 [Source:MGI Symbol;Acc:MGI:3705188]	0.029522965	-5.082018556	0.005293099	yes
MSTRG.581.10	ENSMUSG00000084799	Ino80dos	INO80 complex subunit D, opposite strand [Source:MGI Symbol;Acc:MGI:3651861]	89.61500854	6.485668467	6.80E-05	yes
XR_001785346.3	ENSMUSG00000097834	Gm26911	predicted gene, 26911 [Source:MGI Symbol;Acc:MGI:5477405]	0.006516713	-7.261639876	0.003045984	yes
chr14:5543707-5574322	ENSMUSG00000097901	Gm26680	predicted gene, 26680 [Source:MGI Symbol;Acc:MGI:5477174]	8.10120656	3.018136793	0.017666019	yes
XR_001783514.3	ENSMUSG00000087004	Gm14154	predicted gene 14154 [Source:MGI Symbol;Acc:MGI:3649354]	168.5413045	7.396958387	0.004341996	yes
ENSMUST00000097535	ENSMUSG00000073538	E330020D12Rik	Riken cDNA E330020D12 gene [Source:MGI Symbol;Acc:MGI:3761270]	56.51482496	5.82055746	0.003209328	yes
ENSMUST00000191079	ENSMUSG00000022639	Dubr	Dppa2 upstream binding RNA [Source:MGI Symbol;Acc:MGI:1915440]	0.102444532	-3.287085118	0.043445317	yes
XR_373287.2	ENSMUSG00000100237	Gm28644	predicted gene 28644 [Source:MGI Symbol;Acc:MGI:5579350]	2.323235506	1.216135407	0.014967591	yes
ENSMUST00000238681	ENSMUSG00000095562	Erdr1	erythroid differentiation regulator 1 [Source:NCBI gene (formerly Entrezgene);Acc:170942]	0.413316243	-1.274682033	0.000991138	yes
ENSMUST00000189221	ENSMUSG00000102062	Gm29246	predicted gene 29246 [Source:MGI Symbol;Acc:MGI:5579952]	0.094498265	-3.40356835	0.027400919	yes
ENSMUST00000194403	ENSMUSG00000104487	Gm31373	predicted gene, 31373 [Source:MGI Symbol;Acc:MGI:5590532]	2.946298571	1.558903637	0.000755737	yes
NR_030692.1	ENSMUSG00000090006	Gm16227	predicted gene 16227 [Source:MGI Symbol;Acc:MGI:3801791]	150.0750068	7.229539924	0.003379499	yes
XR_004935011.1	ENSMUSG00000031559	4930555F03Rik	RIKEN cDNA 4930555F03 gene [Source:MGI Symbol;Acc:MGI:1922609]	46.87030371	5.550602238	0.006581193	yes
XR_877240.4	ENSMUSG00000117604	Gm33228	predicted gene, 33228 [Source:MGI Symbol;Acc:MGI:5592387]	0.008167587	-6.935874423	0.008536633	yes
ENSMUST00000163009	ENSMUSG00000090230	Gm16315	predicted gene 16315 [Source:MGI Symbol;Acc:MGI:3826564]	2.098746228	1.069527732	0.004161745	yes
ENSMUST00000145090	ENSMUSG00000118257	9630014M24Rik	RIKEN cDNA 9630014M24 gene [Source:MGI Symbol;Acc:MGI:3588234]	3.76962502	1.91442102	0.013456665	yes
chr1:192508913-192510157	ENSMUSG00000058248	Kcnh1	potassium voltage-gated channel, subfamily H (eag-related), member 1 [Source:MGI Symbol;Acc:MGI:1341721]	2.281532141	1.190002978	0.025765905	yes
XR_882643.2	ENSMUSG00000112977	Gm34081	predicted gene, 34081 [Source:MGI Symbol;Acc:MGI:5593240]	31.07025406	4.957462133	0.024573548	yes
ENSMUST00000138164	ENSMUSG00000085510	Mir217hg	microRNA 217 host gene [Source:MGI Symbol;Acc:MGI:3650549]	0.021147414	-5.563374902	0.017682527	yes
XR_868583.4	ENSMUSG00000107318	Gm30003	predicted gene, 30003 [Source:MGI Symbol;Acc:MGI:5589162]	78.36211565	6.292084444	0.023866522	yes
XR_004934300.1	ENSMUSG00000108722	Gm34225	predicted gene, 34225 [Source:MGI Symbol;Acc:MGI:5593384]	16.55125019	4.048868289	0.008312078	yes
XR_004941126.1	ENSMUSG00000086813	Gm13657	predicted gene 13657 [Source:MGI Symbol;Acc:MGI:3650031]	3.926763618	1.973340754	0.03160769	yes
chr7:43938056-43976573	ENSMUSG00000108432	Gm44756	predicted gene 44756 [Source:MGI Symbol;Acc:MGI:5753332]	0.242659555	-2.042994426	0.032034606	yes
XR_003955054.2	ENSMUSG00000087128	Gm12655	predicted gene 12655 [Source:MGI Symbol;Acc:MGI:3651648]	61.42636525	5.940786113	0.041328745	yes
ENSMUST00000209823	ENSMUSG00000110386	Gm42031	predicted gene, 42031 [Source:MGI Symbol;Acc:MGI:5624916]	0.48418179	-1.046379275	1.19E-07	yes
ENSMUST00000129834	ENSMUSG00000085779	Atcayos	ataxia, cerebellar, Cayman type, opposite strand [Source:MGI Symbol;Acc:MGI:1916928]	0.087855582	-3.50872223	0.028833543	yes
chr2:79331649-79333114	ENSMUSG00000027009	Itga4	integrin alpha 4 [Source:MGI Symbol;Acc:MGI:96603]	0.41488438	-1.269218752	0.02117587	yes
ENSMUST00000181535	ENSMUSG00000097767	Miat	myocardial infarction associated transcript (non-protein coding) [Source:MGI Symbol;Acc:MGI:2444886]	0.120701032	-3.050490085	0.046243363	yes
XR_001782630.3	ENSMUSG00000097930	C330002G04Rik	RIKEN cDNA C330002G04 gene [Source:MGI Symbol;Acc:MGI:1924860]	0.030432773	-5.038230394	0.034525908	yes
XR_876691.3	ENSMUSG00000118107	Gm34455	predicted gene, 34455 [Source:MGI Symbol;Acc:MGI:5593614]	0.43121009	-1.213537157	0.031609938	yes
ENSMUST00000196040	ENSMUSG00000105909	Gm43189	predicted gene 43189 [Source:MGI Symbol;Acc:MGI:5663326]	0.366095874	-1.449706581	0.047006852	yes
XR_868803.4	ENSMUSG00000097616	1110019D14Rik	RIKEN cDNA 1110019D14 gene [Source:MGI Symbol;Acc:MGI:1923561]	58.52697813	5.871029886	0.001302925	yes
ENSMUST00000220575	ENSMUSG00000113330	Gm34237	predicted gene, 34237 [Source:MGI Symbol;Acc:MGI:5593396]	0.244785786	-2.030408305	0.00709117	yes
ENSMUST00000180616	ENSMUSG00000097885	5031434O11Rik	RIKEN cDNA 5031434O11 gene [Source:MGI Symbol;Acc:MGI:1923230]	0.140853308	-2.827734647	0.018571301	yes
MSTRG.27031.4	ENSMUSG00000100826	Snhg14	small nucleolar RNA host gene 14 [Source:MGI Symbol;Acc:MGI:1289201]	0.027310576	-5.194396444	0.01580362	yes
chr12:81663787-81664347	ENSMUSG00000042734	Ttc9	tetratricopeptide repeat domain 9 [Source:MGI Symbol;Acc:MGI:1916730]	2.151467481	1.105321035	0.006941336	yes
chr4:138206284-138207058	ENSMUSG00000028760	Eif4g3	eukaryotic translation initiation factor 4 gamma, 3 [Source:MGI Symbol;Acc:MGI:1923935]	0.007492449	-7.060346989	2.07E-06	yes
XR_875489.4	ENSMUSG00000116125	Gm41361	predicted gene, 41361 [Source:MGI Symbol;Acc:MGI:5624246]	24.82709585	4.633843607	0.043515845	yes
ENSMUST00000133630	ENSMUSG00000059277	R74862	expressed sequence R74862 [Source:MGI Symbol;Acc:MGI:2142382]	0.393032793	-1.347278404	0.003693438	yes
ENSMUST00000147870	ENSMUSG00000063018	2010204K13Rik	RIKEN cDNA 2010204K13 gene [Source:MGI Symbol;Acc:MGI:1922859]	25.69947532	4.683667	0.048465553	yes
XR_873348.1	ENSMUSG00000113860	Gm45949	predicted gene, 45949 [Source:MGI Symbol;Acc:MGI:5825586]	0.01630255	-5.938758574	0.034436713	yes
XR_870906.2	ENSMUSG00000099190	Gm27188	predicted gene 27188 [Source:MGI Symbol;Acc:MGI:5521031]	0.032513884	-4.942800295	0.027817082	yes
XR_004942110.1	ENSMUSG00000087366	Junos	jun proto-oncogene, opposite strand [Source:MGI Symbol;Acc:MGI:2652837]	140.890705	7.138432625	0.004244434	yes
NR_166106.1	ENSMUSG00000046463	5930403N24Rik	RIKEN cDNA 5930403N24 gene [Source:MGI Symbol;Acc:MGI:2444171]	0.01502455	-6.056534427	0.028562104	yes
ENSMUST00000186444	ENSMUSG00000100594	2810414N06Rik	RIKEN cDNA 2810414N06 gene [Source:MGI Symbol;Acc:MGI:1919065]	2.439683091	1.286693757	0.018390634	yes
ENSMUST00000226251	ENSMUSG00000114985	1810028F09Rik	RIKEN cDNA 1810028F09 gene [Source:MGI Symbol;Acc:MGI:1913530]	0.181252721	-2.463925443	0.005604483	yes
chr12:31076745-31089100	ENSMUSG00000112876	Gm32443	predicted gene, 32443 [Source:MGI Symbol;Acc:MGI:5591602]	0.216705315	-2.206193555	0.018398872	yes
chr7:101899953-101901847	ENSMUSG00000030649	Anapc15	anaphase promoting complex C subunit 15 [Source:MGI Symbol;Acc:MGI:1922680]	59.65071105	5.89846743	0.001278372	yes
XR_876052.2	ENSMUSG00000086324	Gm15564	predicted gene 15564 [Source:MGI Symbol;Acc:MGI:3783013]	0.369515511	-1.436293169	0.000914982	yes
XR_004940373.1	ENSMUSG00000085568	Gm14858	predicted gene 14858 [Source:MGI Symbol;Acc:MGI:3705120]	0.007937188	-6.977156252	0.009071097	yes
XR_003949551.2	ENSMUSG00000085585	Gm12223	predicted gene 12223 [Source:MGI Symbol;Acc:MGI:3649594]	5.327012863	2.413326765	0.015287798	yes
ENSMUST00000181121	ENSMUSG00000097462	9530026P05Rik	RIKEN cDNA 9530026P05 gene [Source:MGI Symbol;Acc:MGI:1924659]	0.203890146	-2.294136047	0.030917576	yes
ENSMUST00000232037	ENSMUSG00000116814	Gm49636	predicted gene, 49636 [Source:MGI Symbol;Acc:MGI:6215065]	2.350054872	1.232694443	0.000858661	yes
ENSMUST00000176744	ENSMUSG00000093405	Gm20684	predicted gene 20684 [Source:MGI Symbol;Acc:MGI:5313131]	0.031874441	-4.971456131	0.029388922	yes
XR_001780617.2	ENSMUSG00000112412	Gm35239	predicted gene, 35239 [Source:MGI Symbol;Acc:MGI:5594398]	0.004333004	-7.850416611	0.000982768	yes
chrX:38195161-38197043	ENSMUSG00000048047	Zbtb33	zinc finger and BTB domain containing 33 [Source:MGI Symbol;Acc:MGI:1927290]	0.133719331	-2.902720054	0.018848112	yes
ENSMUST00000140495	ENSMUSG00000086845	Gm13010	predicted gene 13010 [Source:MGI Symbol;Acc:MGI:3651180]	0.026803141	-5.221454089	0.012956765	yes
chr18:68340371-68342443	ENSMUSG00000007480	Mc5r	melanocortin 5 receptor [Source:MGI Symbol;Acc:MGI:99420]	89.29963147	6.480582316	6.76E-05	yes
XR_001781992.3	ENSMUSG00000116581	Gm46565	predicted gene, 46565 [Source:MGI Symbol;Acc:MGI:5826202]	0.009717704	-6.68516886	0.010987553	yes
XR_004942674.1	ENSMUSG00000106543	Gm43378	predicted gene 43378 [Source:MGI Symbol;Acc:MGI:5663515]	0.005577788	-7.486091139	0.002243961	yes
ENSMUST00000181325	ENSMUSG00000097820	E530011L22Rik	RIKEN cDNA E530011L22 gene [Source:MGI Symbol;Acc:MGI:2443770]	0.499540223	-1.001327247	0.002195125	yes
XR_004933839.1	ENSMUSG00000101191	Gm28809	predicted gene 28809 [Source:MGI Symbol;Acc:MGI:5579515]	0.014959592	-6.062785325	0.000544029	yes
XR_003951484.2	ENSMUSG00000090062	Galnt6os	polypeptide N-acetylgalactosaminyltransferase 6, opposite strand [Source:MGI Symbol;Acc:MGI:1916281]	0.242920584	-2.041443349	0.002424032	yes
chr18:64391133-64393909	ENSMUSG00000045991	Onecut2	one cut domain, family member 2 [Source:MGI Symbol;Acc:MGI:1891408]	8.691882976	3.119668751	0.036195578	yes
chr7:140134538-140137224	ENSMUSG00000025464	Paox	polyamine oxidase (exo-N4-amino) [Source:MGI Symbol;Acc:MGI:1916983]	166.876807	7.382639649	6.74E-07	yes
ENSMUST00000176157	ENSMUSG00000093479	Gm20629	predicted gene 20629 [Source:MGI Symbol;Acc:MGI:5313076]	0.189095121	-2.402815956	0.034120967	yes
chr8:94166252-94173140	ENSMUSG00000110588	Gm45774	predicted gene 45774 [Source:MGI Symbol;Acc:MGI:5804889]	0.479135115	-1.061495545	0.000350372	yes
ENSMUST00000224991	ENSMUSG00000114883	Gm48860	predicted gene, 48860 [Source:MGI Symbol;Acc:MGI:6098601]	0.11216749	-3.156273495	0.04784302	yes
ENSMUST00000211381	ENSMUSG00000109819	B930018H19Rik	RIKEN cDNA B930018H19 gene [Source:MGI Symbol;Acc:MGI:5439417]	2.23528085	1.160456109	0.001542404	yes
chr1:130809977-130824085	ENSMUSG00000086706	Gm15848	predicted gene 15848 [Source:MGI Symbol;Acc:MGI:3802054]	0.300314596	-1.735453498	0.000329718	yes
MSTRG.10740.3	ENSMUSG00000089796	Gm16575	predicted gene 16575 [Source:MGI Symbol;Acc:MGI:4414995]	0.015901976	-5.974650155	0.036506866	yes
ENSMUST00000151038	ENSMUSG00000085022	Gm5860	predicted gene 5860 [Source:MGI Symbol;Acc:MGI:3646172]	2.08584422	1.060631415	1.88E-06	yes
NR_151474.1	ENSMUSG00000100594	2810414N06Rik	RIKEN cDNA 2810414N06 gene [Source:MGI Symbol;Acc:MGI:1919065]	0.071136218	-3.813271924	0.007270077	yes
XR_004940383.1	ENSMUSG00000085568	Gm14858	predicted gene 14858 [Source:MGI Symbol;Acc:MGI:3705120]	125.6867832	6.973689139	0.0065137	yes
chr13:53503605-53533257	ENSMUSG00000113834	Gm34022	predicted gene, 34022 [Source:MGI Symbol;Acc:MGI:5593181]	0.003741767	-8.062064416	0.000478592	yes
chr13:14197603-14199603	ENSMUSG00000039219	Arid4b	AT rich interactive domain 4B (RBP1-like) [Source:MGI Symbol;Acc:MGI:2137512]	9.643069721	3.269492479	0.039206939	yes
ENSMUST00000200255	ENSMUSG00000104597	B230334C09Rik	RIKEN cDNA B230334C09 gene [Source:MGI Symbol;Acc:MGI:2442224]	0.178118253	-2.489092732	0.030745327	yes
chr9:72949275-72952112	ENSMUSG00000034910	Pygo1	pygopus 1 [Source:MGI Symbol;Acc:MGI:1919385]	2.774752784	1.472359241	0.010101148	yes
XR_380181.3	ENSMUSG00000112397	Gm10824	predicted gene 10824 [Source:MGI Symbol;Acc:MGI:3642049]	0.033005894	-4.921132516	0.036657932	yes
ENSMUST00000220823	ENSMUSG00000089854	Gm16133	predicted gene 16133 [Source:MGI Symbol;Acc:MGI:3802155]	0.318809599	-1.649233026	0.04039869	yes
XR_001782685.2	ENSMUSG00000117696	Gm50100	predicted gene, 50100 [Source:MGI Symbol;Acc:MGI:6302829]	0.086747204	-3.527038938	0.01450958	yes
XR_003953768.1	ENSMUSG00000056329	1810010K12Rik	RIKEN cDNA 1810010K12 gene [Source:MGI Symbol;Acc:MGI:1921419]	0.305149847	-1.712410227	0.047384895	yes
NR_102314.1	ENSMUSG00000085772	D630024D03Rik	RIKEN cDNA D630024D03 gene [Source:MGI Symbol;Acc:MGI:3041224]	2.066549515	1.047223931	0.011299234	yes
chr1:191910217-191913235	ENSMUSG00000037434	Slc30a1	solute carrier family 30 (zinc transporter), member 1 [Source:MGI Symbol;Acc:MGI:1345281]	12.33249428	3.624392713	0.000894037	yes
ENSMUST00000149577	ENSMUSG00000056329	1810010K12Rik	RIKEN cDNA 1810010K12 gene [Source:MGI Symbol;Acc:MGI:1921419]	0.278990444	-1.841712386	0.04410922	yes
ENSMUST00000142907	ENSMUSG00000089759	3632454L22Rik	RIKEN cDNA 3632454L22 gene [Source:MGI Symbol;Acc:MGI:2444359]	35.50915308	5.150119046	0.025451405	yes
chr12:36317220-36318446	ENSMUSG00000036169	Sostdc1	sclerostin domain containing 1 [Source:MGI Symbol;Acc:MGI:1913292]	0.12629153	-2.985170207	0.027811288	yes
chr14:8090928-8091389	ENSMUSG00000023156	Rpp14	ribonuclease P 14 subunit [Source:MGI Symbol;Acc:MGI:1914303]	9.206862896	3.202709663	0.049609376	yes
ENSMUST00000227732	ENSMUSG00000115756	Gm49519	predicted gene, 49519 [Source:MGI Symbol;Acc:MGI:6155213]	26.69010427	4.738233037	0.004967228	yes
ENSMUST00000232328	ENSMUSG00000060149	BC002059	cDNA sequence BC002059 [Source:MGI Symbol;Acc:MGI:2384864]	0.355755802	-1.491040811	0.047075289	yes
ENSMUST00000178493	ENSMUSG00000063109	Dgkeos	diacylglycerol kinase, epsilon, opposite strand [Source:MGI Symbol;Acc:MGI:3041185]	25.85544103	4.692396009	0.048076481	yes
NR_168529.1	ENSMUSG00000104168	Gm38250	predicted gene, 38250 [Source:MGI Symbol;Acc:MGI:5611478]	0.011545459	-6.436530638	0.01722474	yes
ENSMUST00000199958	ENSMUSG00000105703	Gm43305	predicted gene 43305 [Source:MGI Symbol;Acc:MGI:5663442]	0.47874019	-1.06268517	0.001041439	yes
chr12:38869930-38870479	ENSMUSG00000004151	Etv1	ets variant 1 [Source:MGI Symbol;Acc:MGI:99254]	0.030468965	-5.036515691	0.042012055	yes
XR_001783502.2	ENSMUSG00000086141	9030622O22Rik	RIKEN cDNA 9030622O22 gene [Source:MGI Symbol;Acc:MGI:1918820]	31.39877768	4.972636493	0.018103244	yes
ENSMUST00000205621	ENSMUSG00000108604	Gm44850	predicted gene 44850 [Source:MGI Symbol;Acc:MGI:5753426]	3.050311408	1.608956536	1.73E-13	yes
ENSMUST00000186205	ENSMUSG00000055125	M5C1000I18Rik	RIKEN cDNA M5C1000I18 gene [Source:MGI Symbol;Acc:MGI:3642038]	0.405732996	-1.30139746	0.046597474	yes
