# Supplementary material for: Whole transcriptome sequencing analyses of islets reveal ncRNA regulatory networks underlying impaired insulin secretion and increased β-cell mass in high fat diet-induced diabetes mellitus
Source: PLoS One. 2024 Apr 1;19(4):e0300965. doi: 10.1371/journal.pone.0300965 (PMC10984535; doi:10.1371/journal.pone.0300965)
Supplement: S4 Table — (CSV) [file pone.0300965.s006.csv]

circRNA id	Host gene id	FC(HFD/CD)	Log2FC(HFD/CD)	Pvalue	Significant
10_105205811_105206639	ENSMUSG00000036019	0.069289841	-3.851212337	0.009822126	yes
10_110817857_110821904	ENSMUSG00000035798	9.700577785	3.27807068	0.043336651	yes
10_121124785_121142788	ENSMUSG00000052302	9.700577785	3.27807068	0.043336651	yes
10_121210263_121219348	ENSMUSG00000034707	0.097005778	-3.36578551	0.038031588	yes
10_12312025_12323836	ENSMUSG00000019820	15.52092446	3.956142585	0.006098781	yes
10_127110583_127114277	ENSMUSG00000025410	9.700577785	3.27807068	0.043336651	yes
10_128320039_128320221	ENSMUSG00000025369	9.700577785	3.27807068	0.043336651	yes
10_13677148_13677693	ENSMUSG00000019806	0.097005778	-3.36578551	0.038031588	yes
10_19993891_19994329	ENSMUSG00000071369	0.242514445	-2.043857415	0.045098621	yes
10_20917085_20934149	ENSMUSG00000019986	0.080838148	-3.628819916	0.019234896	yes
10_28210472_28230775	ENSMUSG00000019889	0.097005778	-3.36578551	0.038031588	yes
10_3978395_4006861	ENSMUSG00000040675	15.52092446	3.956142585	0.006098781	yes
10_41455111_41457387	ENSMUSG00000091370,ENSMUSG00000075225	0.097005778	-3.36578551	0.038031588	yes
10_41520567_41542792	ENSMUSG00000075225	9.700577785	3.27807068	0.043336651	yes
10_41556212_41557788	ENSMUSG00000075225	0.097005778	-3.36578551	0.038031588	yes
10_42659438_42667287	ENSMUSG00000019802	9.700577785	3.27807068	0.043336651	yes
10_52420703_52421363		0.060628611	-4.043857415	0.005059403	yes
10_53487448_53502130	ENSMUSG00000058298	15.52092446	3.956142585	0.006098781	yes
10_55999607_56027949	ENSMUSG00000038122	11.64069334	3.541105085	0.022350247	yes
10_63124831_63147693	ENSMUSG00000020064	0.080838148	-3.628819916	0.019234896	yes
10_75520126_75535929	ENSMUSG00000020196	11.64069334	3.541105085	0.022350247	yes
10_76203142_76205913	ENSMUSG00000001151	0.097005778	-3.36578551	0.038031588	yes
10_82204405_82219678	ENSMUSG00000073427	0.161676296	-2.628819916	0.004341923	yes
10_83354208_83363313	ENSMUSG00000020255,ENSMUSG00000020256	11.64069334	3.541105085	0.022350247	yes
10_88236514_88255422	ENSMUSG00000035311	0.097005778	-3.36578551	0.038031588	yes
10_93071300_93072825	ENSMUSG00000020015	0.044093535	-4.503289034	0.000723765	yes
10_94554714_94564584	ENSMUSG00000020024	0.080838148	-3.628819916	0.019234896	yes
11_100244526_100244802	ENSMUSG00000006930	2.134127113	1.093646108	0.011429827	yes
11_100386686_100389588	ENSMUSG00000020917	9.700577785	3.27807068	0.043336651	yes
11_100778548_100778680	ENSMUSG00000004040	9.700577785	3.27807068	0.043336651	yes
11_100945852_100946431	ENSMUSG00000019302	0.097005778	-3.36578551	0.038031588	yes
11_106300721_106309815	ENSMUSG00000020715	0.053892099	-4.213782417	0.002627001	yes
11_107483532_107495189	ENSMUSG00000059706,ENSMUSG00000020721	0.097005778	-3.36578551	0.038031588	yes
11_110204155_110205491	ENSMUSG00000018800	11.64069334	3.541105085	0.022350247	yes
11_116153686_116154123	ENSMUSG00000020780	13.5808089	3.763497507	0.011628522	yes
11_21661462_21674636	ENSMUSG00000020321,ENSMUSG00000020319	11.64069334	3.541105085	0.022350247	yes
11_21661462_21698941	ENSMUSG00000020321,ENSMUSG00000020319	11.64069334	3.541105085	0.022350247	yes
11_22003432_22018506	ENSMUSG00000042302	2.71616178	1.441569412	0.040946791	yes
11_23301592_23305098	ENSMUSG00000020288,ENSMUSG00000056342	9.700577785	3.27807068	0.043336651	yes
11_3170244_3171294	ENSMUSG00000020454	11.64069334	3.541105085	0.022350247	yes
11_35600379_35600564		9.700577785	3.27807068	0.043336651	yes
11_4608215_4609384	ENSMUSG00000020412	0.097005778	-3.36578551	0.038031588	yes
11_4730578_4734563	ENSMUSG00000009073	0.097005778	-3.36578551	0.038031588	yes
11_5020337_5020462	ENSMUSG00000034175,ENSMUSG00000009079	0.097005778	-3.36578551	0.038031588	yes
11_51162627_51164453	ENSMUSG00000020385	0.097005778	-3.36578551	0.038031588	yes
11_53171295_53179991	ENSMUSG00000020361	9.700577785	3.27807068	0.043336651	yes
11_57931217_57934876	ENSMUSG00000037331	0.194011556	-2.36578551	0.014189851	yes
11_6063243_6075561	ENSMUSG00000053838	0.080838148	-3.628819916	0.019234896	yes
11_61423344_61426209	ENSMUSG00000001036	9.700577785	3.27807068	0.043336651	yes
11_62174423_62183044	ENSMUSG00000042298	0.080838148	-3.628819916	0.019234896	yes
11_62310424_62329341	ENSMUSG00000042298,ENSMUSG00000018501	9.700577785	3.27807068	0.043336651	yes
11_62324389_62329341	ENSMUSG00000042298,ENSMUSG00000018501	3.15268778	1.656582303	0.029206949	yes
11_72957530_72958637	ENSMUSG00000020783	0.080838148	-3.628819916	0.019234896	yes
11_74326527_74332611	ENSMUSG00000038807	0.129341037	-2.950748011	0.00071134	yes
11_74819819_74881041	ENSMUSG00000038290,ENSMUSG00000001323	19.40115557	4.27807068	0.001714242	yes
11_75642707_75650254	ENSMUSG00000020849	0.097005778	-3.36578551	0.038031588	yes
11_76702521_76705739	ENSMUSG00000020841	0.069289841	-3.851212337	0.009822126	yes
11_77903997_77916854	ENSMUSG00000037791	9.700577785	3.27807068	0.043336651	yes
11_79344629_79349732	ENSMUSG00000020716	0.097005778	-3.36578551	0.038031588	yes
11_79437797_79441960	ENSMUSG00000020716	0.097005778	-3.36578551	0.038031588	yes
11_79889883_79913095	ENSMUSG00000017548	0.097005778	-3.36578551	0.038031588	yes
11_86410718_86426286	ENSMUSG00000020516	0.097005778	-3.36578551	0.038031588	yes
11_86667441_86680398	ENSMUSG00000018425	11.64069334	3.541105085	0.022350247	yes
11_93795985_93817152	ENSMUSG00000059474	9.700577785	3.27807068	0.043336651	yes
11_93904449_93939384	ENSMUSG00000020859	9.700577785	3.27807068	0.043336651	yes
11_98101717_98101885	ENSMUSG00000003119	9.700577785	3.27807068	0.043336651	yes
11_98381112_98381511	ENSMUSG00000018168	0.370904445	-1.430880538	0.001296436	yes
12_100620530_100644848	ENSMUSG00000021180	0.080838148	-3.628819916	0.019234896	yes
12_101644773_101660932	ENSMUSG00000021187	0.215568395	-2.213782417	0.025405075	yes
12_101655219_101660932	ENSMUSG00000021187	0.069289841	-3.851212337	0.009822126	yes
12_102438257_102441032	ENSMUSG00000021192	0.097005778	-3.36578551	0.038031588	yes
12_102521246_102521388	ENSMUSG00000021194	11.64069334	3.541105085	0.022350247	yes
12_109515299_109515529		11.64069334	3.541105085	0.022350247	yes
12_109586747_109593587	ENSMUSG00000085925	11.64069334	3.541105085	0.022350247	yes
12_110510509_110521330	ENSMUSG00000017843	0.069289841	-3.851212337	0.009822126	yes
12_111559011_111570998	ENSMUSG00000007411	0.053892099	-4.213782417	0.002627001	yes
12_113385025_113385284	ENSMUSG00000076617	0.034644921	-4.851212337	0.000109773	yes
12_116281450_116297876	ENSMUSG00000021171	0.097005778	-3.36578551	0.038031588	yes
12_116457501_116457613	ENSMUSG00000056553	11.64069334	3.541105085	0.022350247	yes
12_116787937_116805026	ENSMUSG00000056553	0.242514445	-2.043857415	0.045098621	yes
12_116822463_116822606	ENSMUSG00000056553	0.037309915	-4.744297133	0.000204637	yes
12_117125214_117175623	ENSMUSG00000056553	0.080838148	-3.628819916	0.019234896	yes
12_13269362_13269550	ENSMUSG00000037149	9.700577785	3.27807068	0.043336651	yes
12_13440926_13443533	ENSMUSG00000020576	9.700577785	3.27807068	0.043336651	yes
12_24928190_24989347	ENSMUSG00000020646	21.34127113	4.415574203	0.000917838	yes
12_25063296_25067051	ENSMUSG00000036333	0.097005778	-3.36578551	0.038031588	yes
12_29756579_29781075	ENSMUSG00000061911	11.64069334	3.541105085	0.022350247	yes
12_35128899_35136983	ENSMUSG00000020590	0.097005778	-3.36578551	0.038031588	yes
12_3639171_3667691	ENSMUSG00000071454	9.700577785	3.27807068	0.043336651	yes
12_3915985_3923428	ENSMUSG00000020661	0.097005778	-3.36578551	0.038031588	yes
12_4356424_4365865	ENSMUSG00000020647	11.64069334	3.541105085	0.022350247	yes
12_4708015_4716326	ENSMUSG00000020640	9.700577785	3.27807068	0.043336651	yes
12_51689887_51708496	ENSMUSG00000020954	0.097005778	-3.36578551	0.038031588	yes
12_73214774_73265916	ENSMUSG00000021103	3.880231114	1.956142585	0.018833648	yes
12_73973331_73975072	ENSMUSG00000021109	0.097005778	-3.36578551	0.038031588	yes
12_75531906_75540289	ENSMUSG00000021051	9.700577785	3.27807068	0.043336651	yes
12_78551391_78637445	ENSMUSG00000047454	2.910173335	1.541105085	0.014871807	yes
12_80410778_80423505	ENSMUSG00000049106	17.46104001	4.126067586	0.003222309	yes
12_80410778_80451472	ENSMUSG00000049106	15.52092446	3.956142585	0.006098781	yes
12_82387436_82389273	ENSMUSG00000042700	0.267602146	-1.90183841	0.00027379	yes
12_84037268_84056740		0.242514445	-2.043857415	0.045098621	yes
12_84339058_84344976	ENSMUSG00000072946	4.203583707	2.071619802	0.011156748	yes
12_84980926_84998155	ENSMUSG00000042350	0.242514445	-2.043857415	0.045098621	yes
12_85904154_85926249	ENSMUSG00000012609	0.053892099	-4.213782417	0.002627001	yes
12_86303642_86315835	ENSMUSG00000021254	0.388023111	-1.36578551	0.017249283	yes
12_86307351_86315835	ENSMUSG00000021254	9.700577785	3.27807068	0.043336651	yes
12_98758283_98760878	ENSMUSG00000051166,ENSMUSG00000021012	25.22150224	4.656582303	0.000267839	yes
12_99296951_99355176	ENSMUSG00000033713	0.097005778	-3.36578551	0.038031588	yes
13_100953517_100957714	ENSMUSG00000021629	0.097005778	-3.36578551	0.038031588	yes
13_101837955_101846250	ENSMUSG00000041417	4.365260003	2.126067586	0.031823222	yes
13_104004551_104020768	ENSMUSG00000021709	0.097005778	-3.36578551	0.038031588	yes
13_105383171_105407547	ENSMUSG00000021720	0.080838148	-3.628819916	0.019234896	yes
13_107046708_107047324	ENSMUSG00000042590	9.700577785	3.27807068	0.043336651	yes
13_119566696_119577407	ENSMUSG00000025451	3.104184891	1.63421449	0.016579198	yes
13_12589701_12598491	ENSMUSG00000057069	2.163975044	1.113683862	0.016127581	yes
13_13978184_13980755	ENSMUSG00000021303	9.700577785	3.27807068	0.043336651	yes
13_25286316_25294104	ENSMUSG00000035910	17.46104001	4.126067586	0.003222309	yes
13_32409118_32418380	ENSMUSG00000038372	17.46104001	4.126067586	0.003222309	yes
13_43231131_43250282	ENSMUSG00000054728	0.310418489	-1.687713605	0.001861115	yes
13_54526672_54526776	ENSMUSG00000025867	0.097005778	-3.36578551	0.038031588	yes
13_55393331_55395890	ENSMUSG00000021488	0.149239658	-2.744297133	0.002384161	yes
13_59745854_59748885	ENSMUSG00000021555	9.700577785	3.27807068	0.043336651	yes
13_61928417_61952219		19.40115557	4.27807068	0.001714242	yes
13_64391448_64396280	ENSMUSG00000033102	2.586820743	1.371180084	0.035374032	yes
13_69661009_69664022	ENSMUSG00000034575	0.352748283	-1.503289034	0.00726763	yes
13_74805752_74819610	ENSMUSG00000021583,ENSMUSG00000021585	0.097005778	-3.36578551	0.038031588	yes
13_76041025_76065966	ENSMUSG00000021589	23.28138668	4.541105085	0.000494404	yes
13_8885333_8899705	ENSMUSG00000021147	11.64069334	3.541105085	0.022350247	yes
13_90139192_90149203	ENSMUSG00000012422,ENSMUSG00000021615	5.335317782	2.415574203	0.010334776	yes
13_93998595_94017066	ENSMUSG00000042082	15.52092446	3.956142585	0.006098781	yes
13_97278435_97286921	ENSMUSG00000021666,ENSMUSG00000060739	2.494434288	1.318712664	0.030316242	yes
13_9760182_9785502	ENSMUSG00000021156	3.492208003	1.804139491	0.006447732	yes
13_98211507_98213828	ENSMUSG00000021662	9.700577785	3.27807068	0.043336651	yes
14_10002584_10020041	ENSMUSG00000054423	0.060628611	-4.043857415	0.005059403	yes
14_121338930_121339594	ENSMUSG00000025555,ENSMUSG00000063410	0.080838148	-3.628819916	0.019234896	yes
14_21668959_21687708	ENSMUSG00000021767	0.242514445	-2.043857415	0.014122609	yes
14_27160556_27172006	ENSMUSG00000040651,ENSMUSG00000046753	11.64069334	3.541105085	0.022350247	yes
14_30068755_30072906	ENSMUSG00000015970,ENSMUSG00000015968	6.790404449	2.763497507	0.001832412	yes
14_33124581_33132981	ENSMUSG00000021936	0.069289841	-3.851212337	0.009822126	yes
14_34452506_34453566	ENSMUSG00000041408	0.097005778	-3.36578551	0.038031588	yes
14_36640391_36663221	ENSMUSG00000058690	0.060628611	-4.043857415	0.005059403	yes
14_36660541_36663221	ENSMUSG00000058690	5.335317782	2.415574203	0.010334776	yes
14_4506375_4506635	ENSMUSG00000021779	5.335317782	2.415574203	0.010334776	yes
14_45572110_45581184	ENSMUSG00000021832	0.097005778	-3.36578551	0.038031588	yes
14_45853987_45867210	ENSMUSG00000037697	0.080838148	-3.628819916	0.019234896	yes
14_49270728_49289849	ENSMUSG00000061244,ENSMUSG00000036291	13.5808089	3.763497507	0.011628522	yes
14_51382859_51382995	ENSMUSG00000035896	0.419484445	-1.253310781	1.80E-05	yes
14_52550791_52550916	ENSMUSG00000049532	0.097005778	-3.36578551	0.038031588	yes
14_55134578_55134729	ENSMUSG00000092232,ENSMUSG00000022194	0.242514445	-2.043857415	0.045098621	yes
14_56986292_57009463	ENSMUSG00000021938	0.363771667	-1.458894915	0.025178867	yes
14_58094067_58103098	ENSMUSG00000021969	0.053892099	-4.213782417	0.002627001	yes
14_58094067_58115916	ENSMUSG00000021969	5.335317782	2.415574203	0.010334776	yes
14_60476930_60484915	ENSMUSG00000114797	9.700577785	3.27807068	0.043336651	yes
14_65134099_65134575	ENSMUSG00000021972	9.700577785	3.27807068	0.043336651	yes
14_65531233_65540651	ENSMUSG00000034532	0.048502889	-4.36578551	0.001374143	yes
14_67050575_67071825	ENSMUSG00000022048	11.64069334	3.541105085	0.022350247	yes
14_70379060_70379980	ENSMUSG00000033712	0.097005778	-3.36578551	0.038031588	yes
14_72827194_72836582	ENSMUSG00000033487	3.492208003	1.804139491	0.006447732	yes
14_72827194_72921211	ENSMUSG00000033487	0.215568395	-2.213782417	0.025405075	yes
14_72836506_72921211	ENSMUSG00000033487	0.080838148	-3.628819916	0.019234896	yes
14_76007611_76008973	ENSMUSG00000022003	17.46104001	4.126067586	0.003222309	yes
14_7629159_7648985	ENSMUSG00000042567	9.700577785	3.27807068	0.043336651	yes
14_7707375_7707503	ENSMUSG00000021733	9.700577785	3.27807068	0.043336651	yes
14_78889121_78891236	ENSMUSG00000034731	0.060628611	-4.043857415	0.005059403	yes
14_79219676_79246719	ENSMUSG00000058997	15.52092446	3.956142585	0.006098781	yes
14_8518500_8519631	ENSMUSG00000053453	0.080838148	-3.628819916	0.019234896	yes
14_8564495_8572890	ENSMUSG00000084902	11.64069334	3.541105085	0.022350247	yes
14_87694470_87724723	ENSMUSG00000022019	0.080838148	-3.628819916	0.019234896	yes
14_8976131_9045201	ENSMUSG00000056296	0.053892099	-4.213782417	0.002627001	yes
14_9865908_9872393	ENSMUSG00000054423	9.700577785	3.27807068	0.043336651	yes
15_101316199_101321371	ENSMUSG00000023039	9.700577785	3.27807068	0.043336651	yes
15_12230360_12234012	ENSMUSG00000039458	17.46104001	4.126067586	0.003222309	yes
15_12236104_12238105	ENSMUSG00000039458	0.097005778	-3.36578551	0.038031588	yes
15_35417657_35430430	ENSMUSG00000037646	27.1616178	4.763497507	0.000145885	yes
15_35533442_35534506	ENSMUSG00000037646	0.060628611	-4.043857415	0.005059403	yes
15_35792185_35794635	ENSMUSG00000037646	9.700577785	3.27807068	0.043336651	yes
15_39300393_39374770	ENSMUSG00000037386	2.586820743	1.371180084	0.00292057	yes
15_39315436_39374770	ENSMUSG00000037386	0.080838148	-3.628819916	0.019234896	yes
15_50685501_50695354	ENSMUSG00000038679	0.080838148	-3.628819916	0.019234896	yes
15_66319443_66326144	ENSMUSG00000022375	0.097005778	-3.36578551	0.038031588	yes
15_66475876_66508881	ENSMUSG00000072501	0.080838148	-3.628819916	0.019234896	yes
15_72988152_72993097	ENSMUSG00000068391,ENSMUSG00000036698	9.700577785	3.27807068	0.043336651	yes
15_73181664_73215208	ENSMUSG00000022607	9.700577785	3.27807068	0.043336651	yes
15_73192624_73215208	ENSMUSG00000022607	0.069289841	-3.851212337	0.009822126	yes
15_73263608_73266593	ENSMUSG00000022607	9.700577785	3.27807068	0.043336651	yes
15_80771160_80786216	ENSMUSG00000047888	0.097005778	-3.36578551	0.038031588	yes
15_85243655_85277707	ENSMUSG00000016541	3.395202225	1.763497507	0.018037811	yes
15_85275839_85277707	ENSMUSG00000016541	9.700577785	3.27807068	0.043336651	yes
15_85766875_85774528	ENSMUSG00000022386	9.700577785	3.27807068	0.043336651	yes
15_89177942_89178274	ENSMUSG00000036529	0.060628611	-4.043857415	0.005059403	yes
15_89427303_89434085	ENSMUSG00000022623	0.097005778	-3.36578551	0.038031588	yes
15_93321895_93363126	ENSMUSG00000036167	0.080838148	-3.628819916	0.019234896	yes
15_98738097_98738201	ENSMUSG00000048154	9.700577785	3.27807068	0.043336651	yes
15_98761836_98761991	ENSMUSG00000048154	13.5808089	3.763497507	0.011628522	yes
16_10934659_10940631	ENSMUSG00000022498,ENSMUSG00000037972	13.5808089	3.763497507	0.011628522	yes
16_13956207_13958236	ENSMUSG00000060657	0.342373334	-1.546357756	0.015991705	yes
16_15730383_15733251	ENSMUSG00000041974	21.34127113	4.415574203	0.000917838	yes
16_16804808_16833944	ENSMUSG00000063358	11.64069334	3.541105085	0.022350247	yes
16_16831172_16833944	ENSMUSG00000063358	0.352748283	-1.503289034	0.00726763	yes
16_18751618_18753929	ENSMUSG00000022702	9.700577785	3.27807068	0.043336651	yes
16_23708453_23708641	ENSMUSG00000004366	21.34127113	4.415574203	0.000917838	yes
16_24663841_24708709	ENSMUSG00000033306	21.34127113	4.415574203	0.000917838	yes
16_31606900_31615828	ENSMUSG00000022770	2.910173335	1.541105085	0.046759576	yes
16_43429690_43431294	ENSMUSG00000022708	0.215568395	-2.213782417	0.025405075	yes
16_46256717_46258431	ENSMUSG00000022656	9.700577785	3.27807068	0.043336651	yes
16_8390700_8406799	ENSMUSG00000057880	9.700577785	3.27807068	0.043336651	yes
16_8423376_8426857	ENSMUSG00000057880	0.080838148	-3.628819916	0.019234896	yes
16_94063451_94069557	ENSMUSG00000040820	2.425144446	1.27807068	0.00082775	yes
16_94248858_94257670	ENSMUSG00000022940,ENSMUSG00000040785	0.097005778	-3.36578551	0.038031588	yes
17_12429098_12435779	ENSMUSG00000023827	0.097005778	-3.36578551	0.038031588	yes
17_21246893_21247060	ENSMUSG00000067942	0.097005778	-3.36578551	0.038031588	yes
17_24039895_24040023	ENSMUSG00000039218	4.365260003	2.126067586	0.0023977	yes
17_24040146_24040320	ENSMUSG00000039218	0.080838148	-3.628819916	0.019234896	yes
17_24306978_24330091	ENSMUSG00000024122	0.080838148	-3.628819916	0.019234896	yes
17_30732530_30749339	ENSMUSG00000062202	3.718554818	1.89474204	0.001454306	yes
17_32684453_32687657	ENSMUSG00000061126	11.64069334	3.541105085	0.022350247	yes
17_32993415_32996501	ENSMUSG00000024298	23.28138668	4.541105085	0.000494404	yes
17_46334991_46339325	ENSMUSG00000023951	9.700577785	3.27807068	0.043336651	yes
17_56658633_56663056	ENSMUSG00000024201	11.64069334	3.541105085	0.022350247	yes
17_57013862_57015280	ENSMUSG00000002372	0.080838148	-3.628819916	0.019234896	yes
17_6187486_6227232	ENSMUSG00000034377	0.080838148	-3.628819916	0.019234896	yes
17_63778403_63797882	ENSMUSG00000023965	0.357389708	-1.484430007	0.013461989	yes
17_6385019_6394506		0.269460494	-1.891854322	0.004282857	yes
17_64280060_64344659	ENSMUSG00000000127	9.700577785	3.27807068	0.043336651	yes
17_66110206_66123045	ENSMUSG00000061950	5.496994078	2.458642925	0.001278257	yes
17_66283016_66294488	ENSMUSG00000034647	13.5808089	3.763497507	0.011628522	yes
17_69514854_69517378	ENSMUSG00000024044	0.207869524	-2.266249837	0.004682568	yes
17_80715675_80730214	ENSMUSG00000024241	9.700577785	3.27807068	0.043336651	yes
17_80761185_80767476	ENSMUSG00000024241	9.700577785	3.27807068	0.043336651	yes
17_81735611_81753022	ENSMUSG00000054640	9.700577785	3.27807068	0.043336651	yes
18_21141782_21154056	ENSMUSG00000024317	9.700577785	3.27807068	0.043336651	yes
18_22884984_22903917	ENSMUSG00000041923	5.335317782	2.415574203	0.010334776	yes
18_34595114_34598273	ENSMUSG00000014503,ENSMUSG00000036501	0.080838148	-3.628819916	0.019234896	yes
18_34996581_34996682	ENSMUSG00000038418	0.053892099	-4.213782417	0.002627001	yes
18_35450895_35474250	ENSMUSG00000024357	15.52092446	3.956142585	0.006098781	yes
18_42453829_42457263	ENSMUSG00000024491	0.3492208	-1.517788604	0.003952613	yes
18_42453829_42459089	ENSMUSG00000024491	17.46104001	4.126067586	0.003222309	yes
18_42663713_42671121	ENSMUSG00000024498	11.64069334	3.541105085	0.022350247	yes
18_54028603_54039741	ENSMUSG00000073563	11.64069334	3.541105085	0.022350247	yes
18_5748694_5773094	ENSMUSG00000024238	0.097005778	-3.36578551	0.038031588	yes
18_64603753_64616528	ENSMUSG00000024588	17.46104001	4.126067586	0.003222309	yes
18_7439569_7444105	ENSMUSG00000057440	0.080838148	-3.628819916	0.019234896	yes
18_75186052_75196244	ENSMUSG00000035765	0.097005778	-3.36578551	0.038031588	yes
18_75213274_75215578	ENSMUSG00000035765	2.71616178	1.441569412	0.040946791	yes
18_83004869_83012662	ENSMUSG00000058881	9.700577785	3.27807068	0.043336651	yes
19_10428387_10428573	ENSMUSG00000024743	4.850288892	2.27807068	0.018201462	yes
19_26624421_26631911	ENSMUSG00000024921	4.850288892	2.27807068	0.018201462	yes
19_27803433_27827369	ENSMUSG00000040929	0.194011556	-2.36578551	0.014189851	yes
19_28261052_28276346	ENSMUSG00000052942	0.097005778	-3.36578551	0.038031588	yes
19_30016464_30016697	ENSMUSG00000024817	15.52092446	3.956142585	0.006098781	yes
19_32769949_32795460	ENSMUSG00000013663	9.700577785	3.27807068	0.043336651	yes
19_36935773_36947438	ENSMUSG00000040565	0.215568395	-2.213782417	0.025405075	yes
19_37045573_37103788	ENSMUSG00000039652	0.069289841	-3.851212337	0.009822126	yes
19_37302547_37308011	ENSMUSG00000056999	2.494434288	1.318712664	0.030316242	yes
19_40351646_40362061	ENSMUSG00000025006	0.097005778	-3.36578551	0.038031588	yes
19_41220782_41244779	ENSMUSG00000025016	0.242514445	-2.043857415	0.045098621	yes
19_43855028_43863459	ENSMUSG00000025195	0.176374142	-2.503289034	0.007871278	yes
19_44923372_44936491	ENSMUSG00000036097	11.64069334	3.541105085	0.022350247	yes
19_45874391_45880587	ENSMUSG00000039901	0.194011556	-2.36578551	0.014189851	yes
19_45874391_45910144	ENSMUSG00000039901	4.365260003	2.126067586	0.031823222	yes
19_45963406_45963714	ENSMUSG00000039901	11.64069334	3.541105085	0.022350247	yes
19_46151959_46159162	ENSMUSG00000025224	15.52092446	3.956142585	0.006098781	yes
19_46892317_46893531	ENSMUSG00000025041	11.64069334	3.541105085	0.022350247	yes
19_47331879_47386330	ENSMUSG00000053617,ENSMUSG00000006435	0.097005778	-3.36578551	0.038031588	yes
19_4834752_4838070	ENSMUSG00000094936,ENSMUSG00000033760	17.46104001	4.126067586	0.003222309	yes
19_4834752_4844037	ENSMUSG00000033760	2.328138668	1.21917699	0.018642877	yes
19_52252900_52253088	ENSMUSG00000035804	15.52092446	3.956142585	0.006098781	yes
19_55896855_55901077	ENSMUSG00000024985	9.700577785	3.27807068	0.043336651	yes
19_58662180_58719032		0.001052123	-9.892480356	1.20E-79	yes
19_58668512_58669244	ENSMUSG00000046008	0.092386455	-3.436174838	1.32E-09	yes
19_6391933_6393206	ENSMUSG00000024948	9.700577785	3.27807068	0.043336651	yes
1_10153726_10160542	ENSMUSG00000056763	0.097005778	-3.36578551	0.038031588	yes
1_105928661_105958963	ENSMUSG00000038866	11.64069334	3.541105085	0.022350247	yes
1_125496284_125507064	ENSMUSG00000026342	0.097005778	-3.36578551	0.038031588	yes
1_127479063_127480541	ENSMUSG00000026347	2.63301397	1.396715176	0.020057075	yes
1_127852465_127855858	ENSMUSG00000036104	9.700577785	3.27807068	0.043336651	yes
1_127862154_127865302	ENSMUSG00000036104	0.080838148	-3.628819916	0.019234896	yes
1_128114495_128124834	ENSMUSG00000056211	11.64069334	3.541105085	0.022350247	yes
1_128114495_128151378	ENSMUSG00000056211	9.700577785	3.27807068	0.043336651	yes
1_130609886_130611807		23.28138668	4.541105085	0.000494404	yes
1_134762173_134793698	ENSMUSG00000073557	0.069289841	-3.851212337	0.009822126	yes
1_138981084_138990709	ENSMUSG00000056268	0.346449207	-1.529284243	0.002162233	yes
1_143567013_143571200	ENSMUSG00000026361	11.64069334	3.541105085	0.022350247	yes
1_155722856_155724473	ENSMUSG00000033671	9.700577785	3.27807068	0.043336651	yes
1_156266858_156268155	ENSMUSG00000026600	11.64069334	3.541105085	0.022350247	yes
1_158763516_158764587	ENSMUSG00000073530	2.462454361	1.300096986	0.003719642	yes
1_16460045_16464434	ENSMUSG00000025920	3.492208003	1.804139491	0.006447732	yes
1_165247680_165256884	ENSMUSG00000026568,ENSMUSG00000026571	0.097005778	-3.36578551	0.038031588	yes
1_16533259_16579632	ENSMUSG00000025920	0.323352593	-1.628819916	0.000271735	yes
1_16652151_16655655	ENSMUSG00000025939	0.080838148	-3.628819916	0.019234896	yes
1_170614915_170647001	ENSMUSG00000026663	11.64069334	3.541105085	0.022350247	yes
1_176695778_176702264	ENSMUSG00000019699,ENSMUSG00000026504	11.64069334	3.541105085	0.022350247	yes
1_176930528_176958662	ENSMUSG00000019699,ENSMUSG00000026504	11.64069334	3.541105085	0.022350247	yes
1_177867875_177950378	ENSMUSG00000091476	0.097005778	-3.36578551	0.038031588	yes
1_178157861_178158216	ENSMUSG00000039630	0.069289841	-3.851212337	0.009822126	yes
1_178158392_178158722	ENSMUSG00000039630	0.080838148	-3.628819916	0.019234896	yes
1_178871302_178921967	ENSMUSG00000055067	0.223859487	-2.159334633	0.008164219	yes
1_179611655_179613696	ENSMUSG00000026491	0.097005778	-3.36578551	0.038031588	yes
1_179936719_179941679	ENSMUSG00000026490,ENSMUSG00000026489	9.700577785	3.27807068	0.043336651	yes
1_181653187_181659797	ENSMUSG00000047369,ENSMUSG00000004880	0.215568395	-2.213782417	0.025405075	yes
1_181740872_181747194	ENSMUSG00000022995	0.069289841	-3.851212337	0.009822126	yes
1_183139567_183139753	ENSMUSG00000056050	0.097005778	-3.36578551	0.038031588	yes
1_184999098_184999476	ENSMUSG00000039318,ENSMUSG00000026618	0.303143056	-1.72192932	0.011586063	yes
1_188460308_188475882	ENSMUSG00000026608,ENSMUSG00000026609	9.700577785	3.27807068	0.043336651	yes
1_188573694_188607148	ENSMUSG00000026608,ENSMUSG00000026609	11.64069334	3.541105085	0.022350247	yes
1_191807839_191810327	ENSMUSG00000037395	0.291017334	-1.78082301	0.041052038	yes
1_5159232_5168356	ENSMUSG00000033793	13.5808089	3.763497507	0.011628522	yes
1_58456172_58456542	ENSMUSG00000026034	0.291017334	-1.78082301	0.041052038	yes
1_63187555_63187730	ENSMUSG00000025968,ENSMUSG00000025967	0.080838148	-3.628819916	0.019234896	yes
1_66801207_66846763	ENSMUSG00000026005	4.850288892	2.27807068	0.003824126	yes
1_7190418_7190839	ENSMUSG00000051285	0.069289841	-3.851212337	0.009822126	yes
1_89762156_89770965	ENSMUSG00000055013	9.700577785	3.27807068	0.043336651	yes
1_92067881_92076216	ENSMUSG00000026313	9.700577785	3.27807068	0.043336651	yes
2_104608482_104610605	ENSMUSG00000074994	17.46104001	4.126067586	0.003222309	yes
2_105622561_105644695	ENSMUSG00000027168,ENSMUSG00000027167	23.28138668	4.541105085	0.000494404	yes
2_119278686_119281931	ENSMUSG00000034154	0.215568395	-2.213782417	0.025405075	yes
2_119750107_119752323	ENSMUSG00000033943	9.700577785	3.27807068	0.043336651	yes
2_119776653_119778774	ENSMUSG00000033943	4.365260003	2.126067586	0.031823222	yes
2_119781567_119788844	ENSMUSG00000033943	0.060628611	-4.043857415	0.005059403	yes
2_120254180_120259378	ENSMUSG00000062646	0.053892099	-4.213782417	0.002627001	yes
2_121041751_121054243	ENSMUSG00000027263,ENSMUSG00000043909	13.5808089	3.763497507	0.011628522	yes
2_121054186_121059188	ENSMUSG00000027263,ENSMUSG00000043909	13.5808089	3.763497507	0.011628522	yes
2_121066054_121074577	ENSMUSG00000027263,ENSMUSG00000043909	4.5269363	2.178535006	0.006555179	yes
2_126922450_126928002	ENSMUSG00000001999	13.5808089	3.763497507	0.011628522	yes
2_128510845_128526583	ENSMUSG00000014355	11.64069334	3.541105085	0.022350247	yes
2_129450824_129463147	ENSMUSG00000037902	9.700577785	3.27807068	0.043336651	yes
2_143615821_143643151	ENSMUSG00000027419	11.64069334	3.541105085	0.022350247	yes
2_144097260_144099913	ENSMUSG00000027424,ENSMUSG00000027423	5.335317782	2.415574203	0.010334776	yes
2_146229148_146248352	ENSMUSG00000037110	9.700577785	3.27807068	0.043336651	yes
2_153158137_153159604	ENSMUSG00000027475	0.069289841	-3.851212337	0.009822126	yes
2_153194109_153199098	ENSMUSG00000042548	0.080838148	-3.628819916	0.019234896	yes
2_155024078_155044199	ENSMUSG00000027598	0.060628611	-4.043857415	0.005059403	yes
2_155170501_155173178	ENSMUSG00000038383	0.097005778	-3.36578551	0.038031588	yes
2_156065255_156093867	ENSMUSG00000038116	0.097005778	-3.36578551	0.038031588	yes
2_157877916_157892133	ENSMUSG00000027651	0.291017334	-1.78082301	0.041052038	yes
2_162474571_162474726	ENSMUSG00000053141	11.64069334	3.541105085	0.022350247	yes
2_166668847_166687521	ENSMUSG00000074582	9.700577785	3.27807068	0.043336651	yes
2_166801943_166806637	ENSMUSG00000039536,ENSMUSG00000002718	17.46104001	4.126067586	0.003222309	yes
2_168409059_168413033	ENSMUSG00000027544	0.181885833	-2.458894915	0.001510359	yes
2_18106269_18131040	ENSMUSG00000026743	0.097005778	-3.36578551	0.038031588	yes
2_18151588_18175886	ENSMUSG00000026743	0.080838148	-3.628819916	0.019234896	yes
2_18311784_18321811	ENSMUSG00000026740	21.34127113	4.415574203	0.000917838	yes
2_23396921_23407963	ENSMUSG00000026771	0.080838148	-3.628819916	0.019234896	yes
2_24737956_24767638	ENSMUSG00000036893	0.069289841	-3.851212337	0.009822126	yes
2_25486445_25492567	ENSMUSG00000015087	15.52092446	3.956142585	0.006098781	yes
2_27342845_27344516	ENSMUSG00000026918	3.637716669	1.86303318	0.011028568	yes
2_28446713_28446871	ENSMUSG00000026818	0.025527836	-5.291784929	5.27E-06	yes
2_31073592_31078825	ENSMUSG00000000194	0.097005778	-3.36578551	0.038031588	yes
2_31494626_31495355	ENSMUSG00000026843	2.586820743	1.371180084	0.00292057	yes
2_32072470_32073312	ENSMUSG00000039262	9.700577785	3.27807068	0.043336651	yes
2_32709846_32713595	ENSMUSG00000026797	34.92208003	5.126067586	1.35E-05	yes
2_3305849_3317285	ENSMUSG00000026643,ENSMUSG00000049950	13.5808089	3.763497507	0.011628522	yes
2_34319530_34334418	ENSMUSG00000038696	11.64069334	3.541105085	0.022350247	yes
2_34322015_34334418	ENSMUSG00000038696	2.53707419	1.343165708	0.002531292	yes
2_37530863_37537297	ENSMUSG00000026915,ENSMUSG00000035437	0.463940677	-1.107987753	0.030278085	yes
2_37851653_37873117	ENSMUSG00000035392	0.097005778	-3.36578551	0.038031588	yes
2_57157985_57180028	ENSMUSG00000026827	0.048502889	-4.36578551	0.001374143	yes
2_5987803_6015239	ENSMUSG00000043241	13.5808089	3.763497507	0.011628522	yes
2_64956237_64966890	ENSMUSG00000034903	2.014735386	1.010590369	0.031983764	yes
2_68221258_68240485	ENSMUSG00000027030	2.425144446	1.27807068	0.012718716	yes
2_68877489_68901782	ENSMUSG00000027035	15.52092446	3.956142585	0.006098781	yes
2_69030329_69035522	ENSMUSG00000005233	0.080838148	-3.628819916	0.019234896	yes
2_70519568_70521075	ENSMUSG00000014959	0.060628611	-4.043857415	0.005059403	yes
2_72776890_72801858	ENSMUSG00000027109	0.080838148	-3.628819916	0.019234896	yes
2_73490024_73510247	ENSMUSG00000056486	4.365260003	2.126067586	0.031823222	yes
2_73672704_73676719	ENSMUSG00000027104	0.097005778	-3.36578551	0.038031588	yes
2_74399285_74403970	ENSMUSG00000009207	0.053892099	-4.213782417	0.002627001	yes
2_79185266_79223529	ENSMUSG00000075256	13.5808089	3.763497507	0.011628522	yes
2_79199024_79223529	ENSMUSG00000027009,ENSMUSG00000075256	11.64069334	3.541105085	0.022350247	yes
2_80248237_80255008	ENSMUSG00000027004	2.788916113	1.479704541	0.007545691	yes
2_83483702_83494536	ENSMUSG00000027091	0.069289841	-3.851212337	0.009822126	yes
2_91429551_91431471	ENSMUSG00000040549	11.64069334	3.541105085	0.022350247	yes
2_91635369_91655697	ENSMUSG00000040506	0.053892099	-4.213782417	0.002627001	yes
2_92051817_92081350	ENSMUSG00000058318,ENSMUSG00000040434	0.097005778	-3.36578551	0.038031588	yes
3_101804426_101805385	ENSMUSG00000033147	0.097005778	-3.36578551	0.038031588	yes
3_104371175_104387166	ENSMUSG00000032913	11.64069334	3.541105085	0.022350247	yes
3_121028692_121029413	ENSMUSG00000028132	2.425144446	1.27807068	0.025852974	yes
3_121585383_121590134	ENSMUSG00000028127	0.323352593	-1.628819916	0.03558404	yes
3_122568202_122611716	ENSMUSG00000053965	4.365260003	2.126067586	0.031823222	yes
3_123084065_123099569	ENSMUSG00000039234	0.080838148	-3.628819916	0.019234896	yes
3_125231196_125232410	ENSMUSG00000027971	13.5808089	3.763497507	0.011628522	yes
3_125708265_125709110	ENSMUSG00000032854	0.097005778	-3.36578551	0.038031588	yes
3_126832396_126850740	ENSMUSG00000032826	0.097005778	-3.36578551	0.038031588	yes
3_131305626_131337576	ENSMUSG00000028032	0.080838148	-3.628819916	0.019234896	yes
3_132456948_132509795	ENSMUSG00000028030,ENSMUSG00000028029	9.700577785	3.27807068	0.043336651	yes
3_133026697_133032462	ENSMUSG00000028013	0.080838148	-3.628819916	0.019234896	yes
3_133026697_133053951	ENSMUSG00000028013	23.28138668	4.541105085	0.000494404	yes
3_138252082_138261252	ENSMUSG00000028156	9.700577785	3.27807068	0.043336651	yes
3_142009704_142058646	ENSMUSG00000028273	11.64069334	3.541105085	0.022350247	yes
3_152443823_152472160	ENSMUSG00000039047	9.700577785	3.27807068	0.043336651	yes
3_157241971_157252482	ENSMUSG00000028180	9.700577785	3.27807068	0.043336651	yes
3_20316574_20324531	ENSMUSG00000011463	0.069289841	-3.851212337	0.009822126	yes
3_51207204_51233456	ENSMUSG00000037174	4.04190741	2.015036274	0.000545987	yes
3_52252460_52255668	ENSMUSG00000044167	21.34127113	4.415574203	0.000917838	yes
3_55761192_55799095	ENSMUSG00000027799	0.080838148	-3.628819916	0.019234896	yes
3_58938967_58949834	ENSMUSG00000056476,ENSMUSG00000036334	0.40844538	-1.291784929	0.026174199	yes
3_58944981_58949834	ENSMUSG00000056476,ENSMUSG00000036334	9.700577785	3.27807068	0.043336651	yes
3_63850643_63861425	ENSMUSG00000027822	9.700577785	3.27807068	0.043336651	yes
3_84771271_84811386	ENSMUSG00000028086	0.129341037	-2.950748011	0.00071134	yes
3_84797402_84811386	ENSMUSG00000028086	0.080838148	-3.628819916	0.019234896	yes
3_85987702_85992664	ENSMUSG00000028082	0.264561212	-1.918326533	0.024206993	yes
3_85987702_86014659	ENSMUSG00000028082	11.64069334	3.541105085	0.022350247	yes
3_86000997_86024184	ENSMUSG00000028082	0.097005778	-3.36578551	0.038031588	yes
3_86010197_86011654	ENSMUSG00000028082	0.080838148	-3.628819916	0.019234896	yes
3_86439392_86450018	ENSMUSG00000028080	15.52092446	3.956142585	0.006098781	yes
3_88729347_88803878		11.64069334	3.541105085	0.022350247	yes
3_88808885_88816096	ENSMUSG00000054199,ENSMUSG00000068922	6.790404449	2.763497507	0.001832412	yes
3_88940566_88942788	ENSMUSG00000028053,ENSMUSG00000068921	0.097005778	-3.36578551	0.038031588	yes
3_94784337_94784618	ENSMUSG00000038902	9.700577785	3.27807068	0.043336651	yes
3_95841221_95845351	ENSMUSG00000015749	9.700577785	3.27807068	0.043336651	yes
3_96629856_96633315	ENSMUSG00000028099	0.242514445	-2.043857415	0.045098621	yes
4_101470059_101474062	ENSMUSG00000028528	13.5808089	3.763497507	0.011628522	yes
4_102952526_102953972	ENSMUSG00000035126	0.176374142	-2.503289034	0.007871278	yes
4_107193311_107202388	ENSMUSG00000057375	9.700577785	3.27807068	0.043336651	yes
4_108336070_108356595	ENSMUSG00000034610	0.215568395	-2.213782417	0.025405075	yes
4_110437248_110443683	ENSMUSG00000061298	13.5808089	3.763497507	0.011628522	yes
4_11218612_11219926	ENSMUSG00000028212,ENSMUSG00000040738	0.080838148	-3.628819916	0.019234896	yes
4_11239307_11248311	ENSMUSG00000028212,ENSMUSG00000040738	0.069289841	-3.851212337	0.009822126	yes
4_117421818_117450359	ENSMUSG00000033423	5.335317782	2.415574203	0.010334776	yes
4_117439797_117506603	ENSMUSG00000033423	0.044093535	-4.503289034	0.000723765	yes
4_117531215_117531412	ENSMUSG00000033423	11.64069334	3.541105085	0.022350247	yes
4_119417800_119459689	ENSMUSG00000032998	0.097005778	-3.36578551	0.038031588	yes
4_120325432_120341030	ENSMUSG00000000085	13.5808089	3.763497507	0.011628522	yes
4_121027815_121047455	ENSMUSG00000049878	0.424400278	-1.236502493	0.048614197	yes
4_126708049_126710267	ENSMUSG00000028830	2.567800002	1.36053284	0.000450598	yes
4_126762510_126783968	ENSMUSG00000042446	0.080838148	-3.628819916	0.019234896	yes
4_130396236_130428421	ENSMUSG00000028580	9.700577785	3.27807068	0.043336651	yes
4_132384004_132400343	ENSMUSG00000028886	13.5808089	3.763497507	0.011628522	yes
4_135147557_135152756	ENSMUSG00000059713	13.5808089	3.763497507	0.011628522	yes
4_136043672_136054723	ENSMUSG00000066037	0.097005778	-3.36578551	0.038031588	yes
4_137131696_137150700		0.080838148	-3.628819916	0.019234896	yes
4_137331834_137334127	ENSMUSG00000043411	0.080838148	-3.628819916	0.019234896	yes
4_137331834_137335493	ENSMUSG00000043411	5.820346671	2.541105085	0.005833052	yes
4_137961554_137964618	ENSMUSG00000028759	0.069289841	-3.851212337	0.009822126	yes
4_140895024_140907843	ENSMUSG00000028920	0.223859487	-2.159334633	0.008164219	yes
4_141211036_141221709	ENSMUSG00000006215,ENSMUSG00000040761	27.1616178	4.763497507	0.000145885	yes
4_150490653_150505201	ENSMUSG00000039852	9.700577785	3.27807068	0.043336651	yes
4_150515980_150584508	ENSMUSG00000039852	0.097005778	-3.36578551	0.038031588	yes
4_150584460_150619402	ENSMUSG00000039852	0.069289841	-3.851212337	0.009822126	yes
4_150699298_150699402	ENSMUSG00000039852	9.700577785	3.27807068	0.043336651	yes
4_151914875_151920340	ENSMUSG00000014592	0.176374142	-2.503289034	0.007871278	yes
4_152440538_152445499	ENSMUSG00000005045	0.097005778	-3.36578551	0.038031588	yes
4_24682055_24693634	ENSMUSG00000040387	5.820346671	2.541105085	0.005833052	yes
4_33040733_33045199	ENSMUSG00000028277	9.700577785	3.27807068	0.043336651	yes
4_41625104_41625351	ENSMUSG00000061322	13.5808089	3.763497507	0.011628522	yes
4_43087903_43097022	ENSMUSG00000028456	0.097005778	-3.36578551	0.038031588	yes
4_46718786_46749582	ENSMUSG00000039809	17.46104001	4.126067586	0.003222309	yes
4_49544888_49549478	ENSMUSG00000028307	0.097005778	-3.36578551	0.038031588	yes
4_53107006_53109285	ENSMUSG00000015243	0.080838148	-3.628819916	0.019234896	yes
4_53720007_53761631	ENSMUSG00000028414	13.5808089	3.763497507	0.011628522	yes
4_57084023_57088844	ENSMUSG00000028434	9.700577785	3.27807068	0.043336651	yes
4_59423995_59428064	ENSMUSG00000038578	11.64069334	3.541105085	0.022350247	yes
4_74266637_74277765	ENSMUSG00000028397	9.700577785	3.27807068	0.043336651	yes
4_75957518_75978066	ENSMUSG00000028399	0.080838148	-3.628819916	0.019234896	yes
4_8169596_8189392	ENSMUSG00000041261	9.700577785	3.27807068	0.043336651	yes
4_86692475_86699948	ENSMUSG00000038024	13.5808089	3.763497507	0.011628522	yes
4_8751324_8785763	ENSMUSG00000041235	0.215568395	-2.213782417	0.025405075	yes
4_87700524_87712248	ENSMUSG00000028496	3.880231114	1.956142585	0.018833648	yes
4_87758919_87759626	ENSMUSG00000028496	0.048502889	-4.36578551	0.001374143	yes
4_8801324_8811495	ENSMUSG00000041235	0.080838148	-3.628819916	0.019234896	yes
4_98555847_98562502	ENSMUSG00000061859	11.64069334	3.541105085	0.022350247	yes
5_100532983_100555972	ENSMUSG00000035325	0.097005778	-3.36578551	0.038031588	yes
5_100623548_100633714	ENSMUSG00000118665	2.910173335	1.541105085	0.046759576	yes
5_101929241_101946382	ENSMUSG00000029330	15.52092446	3.956142585	0.006098781	yes
5_102157655_102189609	ENSMUSG00000043940	11.64069334	3.541105085	0.022350247	yes
5_110089941_110155182		3.104184891	1.63421449	0.016579198	yes
5_113115257_113115504	ENSMUSG00000042249	0.097005778	-3.36578551	0.038031588	yes
5_118128868_118133567	ENSMUSG00000032898	0.060628611	-4.043857415	0.005059403	yes
5_118809078_118819036	ENSMUSG00000018076	0.097005778	-3.36578551	0.038031588	yes
5_123871619_123878947	ENSMUSG00000029422	9.700577785	3.27807068	0.043336651	yes
5_124428909_124463200	ENSMUSG00000038126	0.097005778	-3.36578551	0.038031588	yes
5_125699525_125700416	ENSMUSG00000070498	4.850288892	2.27807068	0.018201462	yes
5_125699525_125715392	ENSMUSG00000070498	4.850288892	2.27807068	0.018201462	yes
5_130216242_130219884	ENSMUSG00000025340	4.365260003	2.126067586	0.031823222	yes
5_130216242_130226957	ENSMUSG00000025340	2.155683952	1.108145678	0.046602379	yes
5_130267096_130267250	ENSMUSG00000053094,ENSMUSG00000025337	0.215568395	-2.213782417	0.001571121	yes
5_131440470_131443574		9.700577785	3.27807068	0.043336651	yes
5_134520747_134529003	ENSMUSG00000063146	2.469237982	1.304065888	0.007397234	yes
5_135151659_135152010	ENSMUSG00000005373	0.47192	-1.08338578	0.00696287	yes
5_138614828_138615316	ENSMUSG00000058291	11.64069334	3.541105085	0.022350247	yes
5_148855406_148858222	ENSMUSG00000041298,ENSMUSG00000106892	15.52092446	3.956142585	0.006098781	yes
5_20994627_20999479	ENSMUSG00000039987	0.080838148	-3.628819916	0.019234896	yes
5_25552359_25554938	ENSMUSG00000038056	0.277159365	-1.851212337	0.013047646	yes
5_28563272_28599668	ENSMUSG00000048271	0.242514445	-2.043857415	0.045098621	yes
5_29836190_29842768	ENSMUSG00000039000	0.097005778	-3.36578551	0.038031588	yes
5_32635410_32648533	ENSMUSG00000014956	0.303143056	-1.72192932	0.011586063	yes
5_36676617_36729381	ENSMUSG00000029192	15.52092446	3.956142585	0.006098781	yes
5_36728640_36729381	ENSMUSG00000029192	0.269460494	-1.891854322	0.004282857	yes
5_3805594_3822787	ENSMUSG00000040351	0.053892099	-4.213782417	0.002627001	yes
5_3819429_3822787	ENSMUSG00000040351	9.700577785	3.27807068	0.043336651	yes
5_54210718_54232736	ENSMUSG00000039156	0.080838148	-3.628819916	0.019234896	yes
5_64443288_64451638	ENSMUSG00000029174	0.080838148	-3.628819916	0.019234896	yes
5_66548970_66557624	ENSMUSG00000029207	0.044093535	-4.503289034	0.000723765	yes
5_67154463_67159992	ENSMUSG00000037736	0.097005778	-3.36578551	0.038031588	yes
5_67473021_67492011	ENSMUSG00000029221	9.700577785	3.27807068	0.043336651	yes
5_73227226_73230264	ENSMUSG00000070733	11.64069334	3.541105085	0.022350247	yes
5_73352329_73378415	ENSMUSG00000070733	3.201190669	1.678608609	0.000452009	yes
5_74697462_74717810	ENSMUSG00000029227,ENSMUSG00000029228	11.64069334	3.541105085	0.022350247	yes
5_74706073_74733246	ENSMUSG00000029227,ENSMUSG00000029228	0.097005778	-3.36578551	0.038031588	yes
5_74747664_74748844	ENSMUSG00000029227,ENSMUSG00000029228	0.097005778	-3.36578551	0.038031588	yes
5_81659831_81660631	ENSMUSG00000037605	3.395202225	1.763497507	0.018037811	yes
5_90402499_90411280	ENSMUSG00000055204	0.080838148	-3.628819916	0.019234896	yes
5_96239443_96246172	ENSMUSG00000034724	8.245491117	3.043605426	0.000314927	yes
6_100607844_100632332	ENSMUSG00000035378	11.64069334	3.541105085	0.022350247	yes
6_115614560_115621603	ENSMUSG00000000441	8.245491117	3.043605426	0.000314927	yes
6_116110728_116115211	ENSMUSG00000030126	21.34127113	4.415574203	0.000917838	yes
6_118979538_119034476	ENSMUSG00000051331	2.479036545	1.309779539	0.014865725	yes
6_118981999_119034476	ENSMUSG00000051331	3.395202225	1.763497507	0.018037811	yes
6_11959928_12047943	ENSMUSG00000029629	0.097005778	-3.36578551	0.038031588	yes
6_119801347_119802780	ENSMUSG00000030172	11.64069334	3.541105085	0.022350247	yes
6_124891371_124891622	ENSMUSG00000030122	0.020209537	-5.628819916	2.82E-07	yes
6_124891371_124891649	ENSMUSG00000030122	19.40115557	4.27807068	0.001714242	yes
6_124891371_124891922	ENSMUSG00000030122	0.030314306	-5.043857415	3.21E-05	yes
6_143126313_143132360	ENSMUSG00000030275	15.52092446	3.956142585	0.006098781	yes
6_146045607_146081853	ENSMUSG00000030287	11.64069334	3.541105085	0.022350247	yes
6_148906664_148911398	ENSMUSG00000030313	0.097005778	-3.36578551	0.038031588	yes
6_28526052_28545597	ENSMUSG00000001424	0.044093535	-4.503289034	0.000723765	yes
6_29586037_29589228	ENSMUSG00000029771,ENSMUSG00000012535	0.194011556	-2.36578551	0.002667338	yes
6_30640621_30640740	ENSMUSG00000054446	0.097005778	-3.36578551	0.038031588	yes
6_31395866_31428519	ENSMUSG00000025609	0.215568395	-2.213782417	0.025405075	yes
6_35041833_35057161	ENSMUSG00000038784	0.291017334	-1.78082301	0.041052038	yes
6_35054916_35057161	ENSMUSG00000038784	0.298479316	-1.744297133	0.02166745	yes
6_3516622_3524175	ENSMUSG00000001376	11.64069334	3.541105085	0.022350247	yes
6_37880468_37904575	ENSMUSG00000029833	11.64069334	3.541105085	0.022350247	yes
6_38417390_38456128	ENSMUSG00000038538	9.700577785	3.27807068	0.043336651	yes
6_38438410_38468866	ENSMUSG00000038538	0.194011556	-2.36578551	0.014189851	yes
6_39616524_39628698	ENSMUSG00000002416,ENSMUSG00000002413	2.910173335	1.541105085	0.046759576	yes
6_40691909_40727200	ENSMUSG00000068587	0.242514445	-2.043857415	0.045098621	yes
6_40701505_40727915	ENSMUSG00000068587	0.022046768	-5.503289034	8.98E-07	yes
6_41280218_41331165		0.044093535	-4.503289034	0.000723765	yes
6_41334667_41396110		0.097005778	-3.36578551	0.038031588	yes
6_41353742_41420524		0.044771897	-4.481262728	2.22E-16	yes
6_41457483_41499910		0.264561212	-1.918326533	0.024206993	yes
6_41499751_41501042	ENSMUSG00000057163	0.060628611	-4.043857415	0.005059403	yes
6_47553470_47554601	ENSMUSG00000029687	11.64069334	3.541105085	0.022350247	yes
6_56826623_56837786	ENSMUSG00000029780,ENSMUSG00000029781	2.425144446	1.27807068	0.025852974	yes
6_72105248_72109147	ENSMUSG00000056091	0.097005778	-3.36578551	0.038031588	yes
6_72119124_72126161	ENSMUSG00000056091	0.080838148	-3.628819916	0.019234896	yes
6_8537817_8579739	ENSMUSG00000029638	4.850288892	2.27807068	0.003824126	yes
6_8653497_8656408	ENSMUSG00000062995	0.097005778	-3.36578551	0.038031588	yes
6_86728045_86742789	ENSMUSG00000029994	11.64069334	3.541105085	0.022350247	yes
6_8749695_8758458	ENSMUSG00000062995	17.46104001	4.126067586	0.003222309	yes
6_92116761_92129398	ENSMUSG00000014551,ENSMUSG00000005893	0.053892099	-4.213782417	0.002627001	yes
6_98980161_98987018	ENSMUSG00000030067	0.298479316	-1.744297133	0.02166745	yes
6_99225232_99285399	ENSMUSG00000030067	15.52092446	3.956142585	0.006098781	yes
6_99603857_99628752	ENSMUSG00000093661	15.52092446	3.956142585	0.006098781	yes
6_99609218_99617671	ENSMUSG00000093661	0.069289841	-3.851212337	0.009822126	yes
7_100788358_100847816	ENSMUSG00000030691	0.097005778	-3.36578551	0.038031588	yes
7_107024254_107024605	ENSMUSG00000062542	9.700577785	3.27807068	0.043336651	yes
7_109152182_109156668	ENSMUSG00000031024	0.285311111	-1.809392162	0.007075761	yes
7_113657775_113659654	ENSMUSG00000055723	0.379587826	-1.39749437	0.009356493	yes
7_113825838_113826409	ENSMUSG00000030754	0.242514445	-2.043857415	0.045098621	yes
7_115963663_115967424	ENSMUSG00000030660	9.700577785	3.27807068	0.043336651	yes
7_115987079_115990628	ENSMUSG00000030660	2.469237982	1.304065888	0.007397234	yes
7_116016688_116017816	ENSMUSG00000030660	0.069289841	-3.851212337	0.009822126	yes
7_122024182_122057395	ENSMUSG00000052889	15.52092446	3.956142585	0.006098781	yes
7_125748406_125752451	ENSMUSG00000000131	13.5808089	3.763497507	0.011628522	yes
7_126597398_126601130	ENSMUSG00000030681	17.46104001	4.126067586	0.003222309	yes
7_127127568_127148907	ENSMUSG00000053877	9.700577785	3.27807068	0.043336651	yes
7_127485316_127485440	ENSMUSG00000049739,ENSMUSG00000044139	0.044093535	-4.503289034	0.000723765	yes
7_130646223_130654950	ENSMUSG00000047517	0.097005778	-3.36578551	0.038031588	yes
7_130648286_130655822	ENSMUSG00000047517	0.040419074	-4.628819916	0.00038368	yes
7_130651640_130657909	ENSMUSG00000047517	0.048502889	-4.36578551	0.001374143	yes
7_130655793_130663088	ENSMUSG00000047517	0.448832703	-1.155750295	0.000129846	yes
7_130655793_130671489	ENSMUSG00000047517	77.60462228	6.27807068	7.62E-11	yes
7_130655793_130679240	ENSMUSG00000047517	0.155209245	-2.687713605	3.09E-05	yes
7_130657877_130671489	ENSMUSG00000047517	0.069289841	-3.851212337	0.009822126	yes
7_130674581_130681275	ENSMUSG00000047517	0.036377167	-4.78082301	2.83E-20	yes
7_130675930_130682942	ENSMUSG00000047517	0.097005778	-3.36578551	0.038031588	yes
7_130692058_130703815	ENSMUSG00000047517	0.044093535	-4.503289034	0.000723765	yes
7_130694829_130697773	ENSMUSG00000047517	0.060628611	-4.043857415	0.005059403	yes
7_130712650_130713979	ENSMUSG00000047517	0.242514445	-2.043857415	0.045098621	yes
7_130721154_130721279	ENSMUSG00000047517,ENSMUSG00000030849	0.189793913	-2.39749437	1.13E-38	yes
7_130721154_130721333	ENSMUSG00000047517,ENSMUSG00000030849	0.053892099	-4.213782417	0.002627001	yes
7_132549773_132562463	ENSMUSG00000030849,ENSMUSG00000030967	13.5808089	3.763497507	0.011628522	yes
7_132627442_132683589	ENSMUSG00000030970,ENSMUSG00000030967	9.700577785	3.27807068	0.043336651	yes
7_142232398_142233422	ENSMUSG00000000215	71.78427561	6.16559595	3.66E-10	yes
7_142232409_142233415	ENSMUSG00000000215	131.9278579	7.043605426	7.59E-17	yes
7_142233084_142233284	ENSMUSG00000000215	11.64069334	3.541105085	0.022350247	yes
7_142233084_142233435	ENSMUSG00000000215	19.40115557	4.27807068	0.001714242	yes
7_142233169_142233457	ENSMUSG00000000215	46.56277337	5.541105085	4.30E-07	yes
7_144006285_144008523	ENSMUSG00000031078	0.053892099	-4.213782417	0.002627001	yes
7_18925538_18927968	ENSMUSG00000040811	0.097005778	-3.36578551	0.038031588	yes
7_29082621_29100574	ENSMUSG00000030583	0.097005778	-3.36578551	0.038031588	yes
7_29697175_29697635	ENSMUSG00000074221	0.034644921	-4.851212337	0.000109773	yes
7_41261100_41262675	ENSMUSG00000091474	0.097005778	-3.36578551	0.038031588	yes
7_45144979_45148223	ENSMUSG00000030824	9.700577785	3.27807068	0.043336651	yes
7_51537660_51576292	ENSMUSG00000030498,ENSMUSG00000092118	0.436526	-1.195860509	0.031761008	yes
7_61386647_61463938		3.880231114	1.956142585	0.002425664	yes
7_67653558_67654103	ENSMUSG00000005533	0.373099146	-1.422369039	0.047724544	yes
7_75313160_75327227	ENSMUSG00000066406	9.700577785	3.27807068	0.043336651	yes
7_79491724_79491838	ENSMUSG00000039062	0.069289841	-3.851212337	0.009822126	yes
7_79719052_79719153	ENSMUSG00000048897	9.700577785	3.27807068	0.043336651	yes
7_81134174_81134857	ENSMUSG00000062444	0.461932275	-1.114246743	0.037571815	yes
7_98628843_98641215	ENSMUSG00000035354	9.700577785	3.27807068	0.043336651	yes
8_106810443_106835761	ENSMUSG00000031902	9.700577785	3.27807068	0.043336651	yes
8_106825704_106827621	ENSMUSG00000031902	15.52092446	3.956142585	0.006098781	yes
8_107707758_107707971	ENSMUSG00000041308	13.5808089	3.763497507	0.011628522	yes
8_107707758_107718238	ENSMUSG00000041308	11.64069334	3.541105085	0.022350247	yes
8_108061544_108062116	ENSMUSG00000003847	9.700577785	3.27807068	0.043336651	yes
8_109518834_109521601	ENSMUSG00000038872	0.069289841	-3.851212337	0.009822126	yes
8_115314136_115315548	ENSMUSG00000004637	9.700577785	3.27807068	0.043336651	yes
8_120268324_120272980	ENSMUSG00000031835	9.700577785	3.27807068	0.043336651	yes
8_124214098_124225437	ENSMUSG00000031967,ENSMUSG00000031970	0.097005778	-3.36578551	0.038031588	yes
8_125022097_125032407	ENSMUSG00000089704,ENSMUSG00000092329	17.46104001	4.126067586	0.003222309	yes
8_128142051_128201096	ENSMUSG00000025812	0.048502889	-4.36578551	0.001374143	yes
8_13186796_13192598	ENSMUSG00000031446	15.52092446	3.956142585	0.006098781	yes
8_26104633_26139719	ENSMUSG00000054823	9.700577785	3.27807068	0.043336651	yes
8_26149757_26153272	ENSMUSG00000054823	0.080838148	-3.628819916	0.019234896	yes
8_26172515_26173338	ENSMUSG00000054823	0.097005778	-3.36578551	0.038031588	yes
8_41034456_41062059	ENSMUSG00000031600,ENSMUSG00000039431	0.097005778	-3.36578551	0.038031588	yes
8_41050326_41079180	ENSMUSG00000031600,ENSMUSG00000039431	9.700577785	3.27807068	0.043336651	yes
8_46556552_46558328	ENSMUSG00000038291	0.097005778	-3.36578551	0.038031588	yes
8_80098413_80098993	ENSMUSG00000031681	0.461932275	-1.114246743	0.037571815	yes
8_84046043_84049393	ENSMUSG00000035151	11.64069334	3.541105085	0.022350247	yes
8_85824038_85824203	ENSMUSG00000005142	17.46104001	4.126067586	0.003222309	yes
8_86575303_86628586	ENSMUSG00000036879	0.080838148	-3.628819916	0.019234896	yes
8_92194945_92211906	ENSMUSG00000055932	0.060628611	-4.043857415	0.005059403	yes
9_100737850_100790770	ENSMUSG00000037286	0.080838148	-3.628819916	0.019234896	yes
9_108208070_108212380	ENSMUSG00000032607,ENSMUSG00000007815	3.556878521	1.830611703	1.25E-08	yes
9_108405788_108422176	ENSMUSG00000006673	0.176374142	-2.503289034	0.007871278	yes
9_108488832_108492345	ENSMUSG00000064145	11.64069334	3.541105085	0.022350247	yes
9_108492224_108494027	ENSMUSG00000064145	13.5808089	3.763497507	0.011628522	yes
9_111019236_111028903	ENSMUSG00000032498,ENSMUSG00000032497	17.46104001	4.126067586	0.003222309	yes
9_113676771_113679250	ENSMUSG00000033392	9.700577785	3.27807068	0.043336651	yes
9_121960959_121966667	ENSMUSG00000038145	2.004786076	1.003448299	0.022332584	yes
9_14482919_14486735	ENSMUSG00000013076	0.357389708	-1.484430007	0.013461989	yes
9_16286245_16289550	ENSMUSG00000074505	0.080838148	-3.628819916	0.019234896	yes
9_20987006_20988321	ENSMUSG00000010205	13.5808089	3.763497507	0.011628522	yes
9_24385070_24397025	ENSMUSG00000043067	11.64069334	3.541105085	0.022350247	yes
9_35146527_35156002	ENSMUSG00000050471	9.700577785	3.27807068	0.043336651	yes
9_45802102_45809789	ENSMUSG00000042790,ENSMUSG00000032086,ENSMUSG00000035382	0.194011556	-2.36578551	0.014189851	yes
9_45884240_45890027	ENSMUSG00000003131	2.586820743	1.371180084	0.035374032	yes
9_53553818_53554126	ENSMUSG00000032030	0.048502889	-4.36578551	0.001374143	yes
9_54281937_54290005	ENSMUSG00000041268	9.700577785	3.27807068	0.043336651	yes
9_54285998_54290005	ENSMUSG00000041268	0.097005778	-3.36578551	0.038031588	yes
9_56164811_56168046	ENSMUSG00000074305	0.069289841	-3.851212337	0.009822126	yes
9_59686826_59697375	ENSMUSG00000039585	2.910173335	1.541105085	0.046759576	yes
9_59709197_59739591	ENSMUSG00000039585	9.700577785	3.27807068	0.043336651	yes
9_60776857_60779565	ENSMUSG00000034485	9.700577785	3.27807068	0.043336651	yes
9_64743236_64746426	ENSMUSG00000053641	9.700577785	3.27807068	0.043336651	yes
9_65608104_65613460	ENSMUSG00000040524	15.52092446	3.956142585	0.006098781	yes
9_65638258_65642135	ENSMUSG00000040524	9.700577785	3.27807068	0.043336651	yes
9_67766072_67785459	ENSMUSG00000035284	0.097005778	-3.36578551	0.038031588	yes
9_75963453_75991773	ENSMUSG00000007908	2.910173335	1.541105085	0.014871807	yes
9_79999549_80011046	ENSMUSG00000034252	0.080838148	-3.628819916	0.019234896	yes
9_83305076_83311001	ENSMUSG00000032258	15.52092446	3.956142585	0.006098781	yes
9_83834336_83873875	ENSMUSG00000032263	0.069289841	-3.851212337	0.009822126	yes
9_83870829_83894672	ENSMUSG00000032263	2.07869524	1.055678258	0.000917557	yes
9_95608478_95625404	ENSMUSG00000032839	9.700577785	3.27807068	0.043336651	yes
9_95903859_95908986	ENSMUSG00000032410	9.700577785	3.27807068	0.043336651	yes
9_96439453_96450540	ENSMUSG00000032413	0.080838148	-3.628819916	0.019234896	yes
9_96458339_96493552	ENSMUSG00000032413	0.242514445	-2.043857415	0.045098621	yes
X_100257380_100259184	ENSMUSG00000046032	27.1616178	4.763497507	0.000145885	yes
X_104876053_104894876	ENSMUSG00000031229	29.10173335	4.86303318	7.99E-05	yes
X_128948074_128989515	ENSMUSG00000034480	0.097005778	-3.36578551	0.038031588	yes
X_12989407_12990902	ENSMUSG00000031010	0.215568395	-2.213782417	0.025405075	yes
X_13024958_13025183	ENSMUSG00000031010	9.700577785	3.27807068	0.043336651	yes
X_132861416_132863046	ENSMUSG00000031255	9.700577785	3.27807068	0.043336651	yes
X_133162326_133168310	ENSMUSG00000067369	2.910173335	1.541105085	0.008521226	yes
X_141535036_141589064	ENSMUSG00000047045	5.335317782	2.415574203	0.010334776	yes
X_142492644_142558130	ENSMUSG00000031284	9.700577785	3.27807068	0.043336651	yes
X_149981018_149994026		0.048502889	-4.36578551	0.001374143	yes
X_150078467_150117009		11.64069334	3.541105085	0.022350247	yes
X_150663688_150664146	ENSMUSG00000025261	0.060628611	-4.043857415	0.005059403	yes
X_158823986_158829719	ENSMUSG00000031303,ENSMUSG00000031299	0.097005778	-3.36578551	0.038031588	yes
X_159365963_159372014	ENSMUSG00000031295	0.097005778	-3.36578551	0.038031588	yes
X_162694325_162700839	ENSMUSG00000031367	9.700577785	3.27807068	0.043336651	yes
X_20028167_20028769	ENSMUSG00000037347,ENSMUSG00000037341	0.060628611	-4.043857415	0.005059403	yes
X_20052299_20071804	ENSMUSG00000037347,ENSMUSG00000037341	4.365260003	2.126067586	0.031823222	yes
X_20561766_20562322	ENSMUSG00000031065	9.700577785	3.27807068	0.043336651	yes
X_47652559_47655990	ENSMUSG00000036916	0.080838148	-3.628819916	0.019234896	yes
X_48949451_48967822		11.64069334	3.541105085	0.022350247	yes
X_49689621_49697691		0.069289841	-3.851212337	0.009822126	yes
X_69403555_69404737	ENSMUSG00000035847	11.64069334	3.541105085	0.022350247	yes
X_93579466_93579600	ENSMUSG00000025151	2.286564764	1.193181782	0.006682701	yes
X_94941871_94968976		0.215568395	-2.213782417	0.025405075	yes
X_9780142_9809420	ENSMUSG00000054453	6.30537556	2.656582303	0.003276019	yes
Y_1129870_1158634	ENSMUSG00000068457	19.40115557	4.27807068	0.001714242	yes
Y_1136848_1158634	ENSMUSG00000068457	0.097005778	-3.36578551	0.038031588	yes
